# Supplementary material for: Direct neuronal reprogramming of mouse astrocytes is associated with multiscale epigenome remodeling and requires Yy1
Source: Nat Neurosci. 2024 Jul 2;27(7):1260–73. doi: 10.1038/s41593-024-01677-5 (PMC11239498; doi:10.1038/s41593-024-01677-5)
Supplement: Supplementary file 2 — Supplementary Table 1: QC metrics for genomic datasets. Table 2: List of genes and their associated enhancers that display coordinated changes in 3D genome remodeling and DNA methylation (related to Figs. 4a and 5i,k). Table 3: List of the differentially expressed genes from each.experimental condition in the single-cell RNA-seq datasets generated to study the effect of Yy1 deletion on direct neuronal reprogramming (related to Fig. 6j). Statistical sigficance was identified using MAST. Table 4: List of antibodies used in the study. [file 41593_2024_1677_MOESM2_ESM.xlsx]

## Sheet: Supplemental Table 1
	ChIP-seq
		Ngn2_ChIP_rep1	%	Ngn2_ChIP_rep2	%	Ngn2_ChIP_rep3	%		Input_rep1	%	Input_rep2	%	Input_rep3	%
	Sequenced Reads	28337652		53226070		55668420			32032824		55581136		55738614
	Total Mapped Reads (% of Seq. Reads)	27837708	98.2	52012558	97.7	54343740	97.6		31503462	98.3	54436242	97.89	54597118	98
	Filtered Mapped Reads (% of Seq. Reads)	23203309	81.88	42638979	80.1	44810230	80.49		25501333	79.61	43588846	78.42	43415933	77.89
	Unique Mapped Reads (% of Filterered Reads)	18899762	81.45	32909931	77.18	34374293	76.71		23291987	91.33	36095606	82.81	36730815	84.6
	Duplicate Reads (% of Filtered Reads)	4303547	18.54	9729048	22.81	10435937	23.28		2209346	8.66	7493240	17.19	6685118	15.39
	Fraction of reads in peaks (FRiP)	0.24		0.18		0.21
		PmutNgn2_ChIP_rep1	%	PmutNgn2_ChIP_rep2	%	PmutNgn2_ChIP_rep3	%		Input_rep1	%	Input_rep2	%	Input_rep3	%
	Paired end Sequenced Reads	21104215		21099849		32894054			26075539		29992955		26493602
	Paired end Total Mapped Reads (% of Seq. Reads)	20795186	98.5	20667244	97.9	3.23018e+07	98.2		25506117	97.8	2.9469e+07	98.3	26092400	98.5
	Paired end Filtered Mapped Reads (% of Seq. Reads)	19065646	90.3405	17869431	84.6899	29419365	89.4367		20072542	90.34	23000591	90.34	20294781	90.34
	Paired end Unique Mapped Reads (% of Filterered Reads)	17592043	92.2709	16702496	93.4697	26667483	90.646		18632694	92.8268	21083871	91.6666	18619501	91.7453
	Paired end Duplicate Reads (% of Filtered Reads)	1473603	7.7291	1166935	6.5303	2751882	9.354		1439848	7.1732	1916720	8.3334	1675280	8.2547
	Fraction of reads in peaks (FRiP)	0.39906		0.299781		0.366493
	CUT&RUN
		GFP_Rad21_rep1	%	GFP_Rad21_rep2	%	GFP_Rad21_rep3	%
	Sequenced Reads after trimming	45570436		43943712		32496681
	Unique Mapped Reads (% of trimmed reads)	34503352	75.71	33985644	77.34	22982251	70.72
	Duplicate Reads (% of Filtered Reads)	6627854	14.5442	6216178	14.1458	3460768	10.6496
		Ngn2_Rad21_rep1	%	Ngn2_Rad21_rep2	%
	Sequenced Reads after trimming	47727515		34704801
	Unique Mapped Reads (% of trimmed reads)	36489464	76.45	25182935	72.56
	Duplicate Reads (% of Filtered Reads)	9108732	19.0849	3899318	11.2357
		PmutNgn2_Rad21_rep1	%
	Sequenced Reads after trimming	45630054
	Unique Mapped Reads (% of trimmed reads)	31740304	69.56
	Duplicate Reads (% of Filtered Reads)	6105126	13.3796
		Ngn2_H3K27ac_rep1	%	PmutNgn2_H3K27ac_rep1	%
	Sequenced Reads after trimming	45375121		48816594
	Unique Mapped Reads (% of trimmed reads)	33364410	73.53	36186503	74.13
	Duplicate Reads (% of Filtered Reads)	4722342	10.4073	4763372	9.75769
		GFP_YY1_rep1	%	Ngn2_YY1_rep1	%	PmutNgn2_YY1_rep1	%
	Sequenced Reads after trimming	19800832		17061548		14184153
	Unique Mapped Reads (% of trimmed reads)	11180630	56.47	10621485	62.25	6982348	49.23
	Duplicate Reads (% of Filtered Reads)	2407138	12.1568	2419452	14.1807	1339214	9.44162
		Cre_Ngn2_FLAG(Ngn2)_rep1	%	Cre_Ngn2_FLAG(Ngn2)_rep2	%
	Sequenced Reads after trimming	21216577		37325724
	Unique Mapped Reads (% of trimmed reads)	15275836	72	27812146	74.51
	Duplicate Reads (% of Filtered Reads)	3231746	15.2322	6325362	16.9464
		cKO_Cre_Ngn2_FLAG(Ngn2)_rep1	%	cKO_Cre_Ngn2_FLAG(Ngn2)_rep2	%
	Sequenced Reads after trimming	32775943		24980797
	Unique Mapped Reads (% of trimmed reads)	24288437	74.1	18241694	73.02
	Duplicate Reads (% of Filtered Reads)	4270812	13.0303	3009166	12.0459
	ATAC-seq
		GFP_ATAC_rep1	%	GFP_ATAC_rep2	%	GFP_ATAC_rep3	%		Ngn2_ATAC_rep1	%	Ngn2_ATAC_rep2	%	Ngn2_ATAC_rep3	%		PmutNgn2_ATAC_rep1	%	PmutNgn2_ATAC_rep2	%	PmutNgn2_ATAC_rep3	%		Yy1_WT_rep1	%	Yy1_WT_rep2	%		Yy1_KO_rep1	%	Yy1_KO_rep2	%		Yy1_WT/Ngn2+_rep1	%	Yy1_WT/Ngn2+_rep2	%		Yy1_KO/Ngn2+_rep1	%	Yy1_KO/Ngn2+_rep2	%
	Sequenced Reads	115106530		102851246		133933774			129076008		149128606		131534536			149819468		203114444		120180328			155378558		67497272			106323516		84518542			80542996		82359066			152474292		79502548
	Total Mapped Reads (% of Seq. Reads)	109858462	95.39	96966943	94.3	126898941	94.69		122574528	95	134097797	89.9	123751016	94.1		142193013	94.89	190051468	93.6	113761069	94.69		67530178	43.5	26296994	39		48251672	45.4	36785910	43.5		40319954	50.1	36452987	44.3		99995375	65.6	43161255	54.3
	Duplicate Reads (% of Filtered Reads)	8860130	18.59	10370999	23.5	11209932	19.41		8997986	16.9	14770917	24.1	11800384	20.8		14000092	22.26	20223390	23.46	9698264	18.6		12135455	39.14	5061658	42.16		10449599	47.33	7636094	45.44		8236418	43.75	7741367	45.83		21547476	46.88	10269391	50.9
	TSS enrichmenet score	19.54		33.04		27.02			18.55		31.8		30.1			17.55		20.87		22.92			37.5		36.64			38.34		38.03			37.73		35.28			39.15		38.91
	RNA-seq
		GFP_RNA_rep1	%	GFP_RNA_rep2	%	GFP_RNA_rep3	%		Ngn2_RNA_rep1	%	Ngn2_RNA_rep2	%	Ngn2_RNA_rep3	%		PmutNgn2_RNA_rep1	%	PmutNgn2_RNA_rep2	%	PmutNgn2_RNA_rep3	%
	Sequenced Reads	23558805		27124390		23015404			36137782		30774192		42605231			34228753		23962286		24377433
	Uniquely Aligned Reads (% of Seq. Reads Pairs)	11763281	49.93	13679982	50.43	11779571	51.18		20040538	55.46	17417490	56.6	23437390	55.01		19490604	56.94	12066895	50.36	12502725	51.29
	Methyl-HiC
		GFP_rep1	%	GFP_rep2	%	GFP_rep3	%	Ngn2_rep1	%	Ngn2_rep2	%	PmutNgn2_rep1	%	PmutNgn2_rep2	%
	Sequenced Read Pairs	391552330		417097958		336311342		375762628		417721652		374980573		435520369
	Unique Reads (% of Seq. Read Pairs)	168804005	0.4311	203060087	0.4868	252651029	0.7512	292147688	0.7775	315812203	0.756	268295113	0.7155	323022121	0.7417
	Intra-fragment Reads (% of Unique Reads)	31150892	0.1845	30791344	0.1516	45930574	0.1818	48068971	0.1645	45080386	0.1427	59145867	0.2205	61841467	0.1914
	MAPQ ≤30 (% of Unique Reads)	68987286	0.4087	81575504	0.4017	87601679	0.3467	99408673	0.3403	112121933	0.355	89208213	0.3325	108866397	0.337
	Hi-C Contacts (% of Unique Reads)	68665827	0.4068	90693239	0.4466	119118776	0.4715	144670044	0.4952	158609884	0.5022	119941033	0.447	152314257	0.4715
	Inter-chromosomal (% of Hi-C Contacts)	14150239	0.2061	22612979	0.2493	25119525	0.2109	35102226	0.2426	42473851	0.2678	22988002	0.1917	33302769	0.2186
	Intra-chromosomal (% of Hi-C Contacts)	54515588	0.7939	68080260	0.7507	93999251	0.7891	109567818	0.7574	116136033	0.7322	96953031	0.8083	119011488	0.7814
		GFP_rep1	GFP_rep2	GFP_rep3	Ngn2_rep1	Ngn2_rep2	PmutNgn2_rep1	PmutNgn2_rep2
	Average CpG methylation (in %)	0.7467	0.7493	0.746	0.75	0.7514	0.7493	0.7458
	Number of CpGs with at least 1x coverage	16659920	17613769	17706606	17746930	17714945	17781546	17986526
	Multiome - scRNA-seq
		Astro	GFP	Ngn2	PmutNgn2
	Sequenced Reads Pairs (Cell Ranger)	112,206,677	51,090,451	32,754,352	26,392,644
	Reads Mapped to Genome in % (Cell Ranger)	0.897	0.897	0.907	0.909
	Mean Reads per cell (Cell Ranger)	22,866.66	59,064.11	35,563.90	22,234.75
	Total genes detected (Cell Ranger)	22,183	19,792	20,518	19,101
	Number of cell passing filtering	708	708	732	311
	Median number of UMIs per cell	6,871	10,658	7,986	9,282
	Median number of genes per cell	2,660	3,508	2,962	3,298
	Multiome - scATAC-seq
		Astro	GFP	Ngn2	PmutNgn2
	Sequenced read pairs (Cell ranger)	92,032,531	132,245,393	131,576,629	103,178,674
	Reads mapped to genome in % (Cell Ranger)	0.907	0.879	0.875	0.853
	Median fragments per cell (Cell Ranger)	11,706	51,125	43,813	1,521
	Fragments overlapping called peaks in % (Cell Ranger)	0.496	0.467	0.432	0.379
	Number of cells passing filtering	708	708	732	311
	Mean TSS enrichment	10.76	9.58	8.72	7.89
	scRNA-seq
		Yy1_WT	Yy1_KO	Yy1_WT/Ngn2	Yy1_KO/Ngn2
	Sequenced Reads Pairs (Cell Ranger)	103326298	106852056	96394254	88504551
	Reads Mapped to Genome in % (Cell Ranger)	0.943	0.9451	0.9211	0.895
	Mean Reads per cell (Cell Ranger)	30142	25769	20818	19838
	Total genes detected (Cell Ranger)	17012	17213	16985	17712
	Number of cell passing filtering	3666	3608	3991	3693
	Median number of UMIs per cell	12978	13774	9546	8929
	Median number of genes per cell	3768	3886	3301	3089

## Sheet: Supplemental Table 2
gene_name	domain	cluster	distal_Ngn2	prom_Ngn2	dHiC_Ngn2vsGFP	dHiC_PmutNgn2vsGFP	dHiC_PmutNgn2vsNgn2	dMeth_Ngn2vsGFP	dMeth_PmutNgn2vsGFP	dMeth_PmutNgn2vsNgn2
Htra1	intraTAD	AST	bound	bound	increase	increase	no	decrease	decrease	no
Klhl7	intraTAD	iN_2	bound	bound	increase	no	decrease	decrease	decrease	no
Plcg1	intraTAD	iN_1	bound	bound	increase	no	decrease	decrease	decrease	no
Zhx3	intraTAD	iN_1	bound	bound	increase	increase	decrease	decrease	decrease	no
Ssbp3	intraTAD	iN_1	bound	not_bound	increase	increase	no	decrease	no	increase
Snca	intraTAD	iN_1	bound	bound	increase	increase	no	decrease	decrease	decrease
Kirrel3	intraTAD	iN_1	bound	not_bound	increase	increase	no	decrease	decrease	no
Atp6v0a1	intraTAD	iN_1	bound	not_bound	increase	no	decrease	decrease	decrease	no
2700097O09Rik	intraTAD	iN_1	bound	not_bound	increase	no	no	decrease	decrease	no
Ttc37	intraTAD	iN_1	bound	bound	increase	no	decrease	decrease	decrease	no
Adamts6	intraTAD	iN_1	bound	not_bound	increase	no	decrease	decrease	decrease	no
1700109K24Rik	intraTAD	iN_1	bound	not_bound	increase	increase	no	decrease	decrease	no
Ppt2	intraTAD	iN_1	bound	not_bound	increase	no	decrease	decrease	decrease	no
Tnxb	intraTAD	iN_1	bound	not_bound	increase	no	decrease	decrease	decrease	no
Mkx	intraTAD	iN_1	bound	bound	increase	increase	no	decrease	decrease	no
Nck2	intraTAD	iN_2	bound	not_bound	increase	increase	increase	decrease	no	no
Enah	intraTAD	iN_2	bound	not_bound	increase	increase	no	decrease	no	no
Plxna2	intraTAD	iN_2	bound	bound	increase	increase	no	decrease	decrease	no
Olfm1	intraTAD	iN_2	bound	not_bound	increase	increase	increase	decrease	decrease	no
Tspan5	intraTAD	iN_2	bound	bound	increase	increase	no	decrease	no	no
Arhgef10l	intraTAD	iN_2	bound	bound	increase	no	decrease	decrease	decrease	no
Ccng2	intraTAD	iN_2	bound	not_bound	increase	increase	no	decrease	increase	increase
Auts2	intraTAD	iN_2	bound	not_bound	increase	no	decrease	decrease	decrease	no
Chn2	intraTAD	iN_2	bound	bound	increase	no	decrease	decrease	decrease	no
Chn2	intraTAD	iN_2	bound	bound	increase	no	decrease	decrease	no	increase
Galnt18	intraTAD	iN_2	bound	bound	increase	decrease	decrease	decrease	decrease	no
Gse1	intraTAD	iN_2	bound	bound	increase	no	decrease	decrease	no	no
Ptprk	intraTAD	iN_2	bound	bound	increase	no	decrease	decrease	decrease	increase
Nfyb	intraTAD	iN_2	bound	bound	increase	no	no	decrease	no	increase
Ano4	intraTAD	iN_2	bound	not_bound	increase	no	decrease	decrease	no	no
Ypel2	intraTAD	iN_2	bound	not_bound	increase	increase	no	decrease	no	no
Sox11	intraTAD	iN_2	bound	bound	increase	increase	no	decrease	decrease	no
2610307P16Rik	intraTAD	iN_2	bound	not_bound	increase	increase	no	decrease	no	no
Sox4	intraTAD	iN_2	bound	not_bound	increase	no	decrease	decrease	no	no
Msra	intraTAD	iN_2	bound	bound	increase	increase	no	decrease	no	no
Mir124a-1hg	intraTAD	iN_2	bound	not_bound	increase	no	no	decrease	no	no
Prrt1	intraTAD	iN_2	bound	not_bound	increase	no	decrease	decrease	decrease	no
Fkbpl	intraTAD	iN_2	bound	not_bound	increase	increase	decrease	decrease	decrease	no
Setbp1	intraTAD	iN_2	bound	bound	increase	decrease	decrease	decrease	decrease	decrease
Setbp1	intraTAD	iN_2	bound	bound	increase	increase	no	decrease	decrease	decrease
Nanos1	intraTAD	iN_2	bound	bound	increase	increase	no	decrease	increase	increase
Map3k15	intraTAD	iN_2	bound	not_bound	increase	increase	increase	decrease	no	no
Myef2	intraTAD	iN_1	bound	not_bound	increase	no	decrease	decrease	no	no
Ptpn1	intraTAD	iN_2	bound	bound	increase	no	no	decrease	no	no
Plk3	intraTAD	iN_2	bound	not_bound	increase	no	no	decrease	decrease	no
Ccni	intraTAD	iN_1	bound	bound	increase	no	decrease	decrease	increase	increase
Rasgef1b	intraTAD	iN_2	bound	bound	increase	increase	increase	decrease	decrease	no
Frmd4b	intraTAD	iN_1	bound	not_bound	increase	increase	decrease	decrease	decrease	no
Rnf111	intraTAD	iN_2	bound	not_bound	increase	no	decrease	decrease	no	no
Baz1a	intraTAD	iN_2	bound	not_bound	increase	increase	no	decrease	decrease	no
Csnk1g3	intraTAD	AST	bound	not_bound	increase	increase	no	decrease	no	no
Cacul1	intraTAD	iN_1	bound	bound	increase	no	no	decrease	increase	increase
Eif3a	intraTAD	iN_1	bound	bound	increase	increase	no	decrease	increase	increase
Tril	intraTAD	AST	bound	not_bound	no	increase	increase	decrease	decrease	no
Brd3	intraTAD	iN_2	bound	not_bound	no	increase	no	no	decrease	no
Plcg1	intraTAD	iN_1	bound	bound	no	increase	increase	decrease	decrease	no
Igsf3	intraTAD	iN_1	bound	bound	no	increase	no	decrease	decrease	no
Kcnk3	intraTAD	iN_1	bound	not_bound	no	increase	increase	no	decrease	no
Kdm7a	intraTAD	iN_1	bound	not_bound	no	increase	increase	decrease	decrease	no
Kdm7a	intraTAD	iN_1	bound	not_bound	no	increase	increase	decrease	decrease	no
Pde1c	intraTAD	iN_1	bound	not_bound	no	increase	increase	no	decrease	no
Gm10639	intraTAD	iN_1	bound	not_bound	no	increase	increase	no	decrease	no
Pxdn	intraTAD	iN_1	bound	bound	no	increase	increase	decrease	decrease	no
Frmd4a	intraTAD	iN_2	bound	bound	no	increase	increase	decrease	decrease	decrease
Frmd4a	intraTAD	iN_2	bound	bound	no	increase	increase	no	increase	increase
Olfm1	intraTAD	iN_2	bound	not_bound	no	increase	increase	no	decrease	no
Shb	intraTAD	iN_2	bound	not_bound	no	increase	no	no	decrease	no
Mllt3	intraTAD	iN_2	bound	not_bound	no	increase	increase	decrease	decrease	no
Myo16	intraTAD	iN_2	bound	bound	no	increase	no	no	decrease	no
Ubtd2	intraTAD	iN_2	bound	bound	no	increase	increase	no	decrease	decrease
Agtpbp1	intraTAD	iN_2	bound	not_bound	no	increase	no	decrease	decrease	no
F2r	intraTAD	iN_2	bound	bound	no	increase	increase	decrease	decrease	no
Top1	intraTAD	iN_1	bound	bound	no	increase	increase	decrease	decrease	no
Map2k5	intraTAD	iN_2	bound	bound	no	increase	increase	decrease	decrease	no
Gnl3	intraTAD	iN_1	bound	bound	no	increase	no	no	decrease	no

## Sheet: Supplemental Table 3
Yy1_KO_Ngn2+								Yy1_WT_Ngn2+								Yy1_KO								Yy1_WT
	p_val	avg_log2FC	pct.1	pct.2	p_val_adj				p_val	avg_log2FC	pct.1	pct.2	p_val_adj				p_val	avg_log2FC	pct.1	pct.2	p_val_adj				p_val	avg_log2FC	pct.1	pct.2	p_val_adj
Eif5b	0	0.676119	0.986	0.937	0			Zbtb18	0	0.674659	0.757	0.509	0			Fbxo36	0	0.627346	0.615	0.267	0			2810459M11Rik	0	0.461005	0.495	0.188	0
Rps21	0	0.440499	1	1	0			Qsox1	0	0.574455	0.635	0.328	0			Itm2c	0	0.617748	0.972	0.79	0			Prdx6	0	0.740836	0.99	0.981	0
B2m	0	0.810256	0.9	0.784	0			H3f3a	0	0.474294	1	0.996	0			4933407L21Rik	0	0.516537	0.514	0.166	0			Atp1a2	0	0.936733	0.894	0.585	0
Neurog2	0	2.14982	0.901	0.375	0			Ptma	0	0.725431	0.997	0.997	0			Prdx6	0	1.53211	0.999	0.978	0			Dbi	0	0.873861	1	1	0
Rpl34	0	0.395207	1	1	0			Prox1	0	0.81703	0.598	0.222	0			Ramp1	0	0.673356	0.72	0.362	0			Gpm6b	0	0.546618	0.989	0.992	0
Rpl9	0	0.477768	1	1	0			Hes6	0	1.04782	0.877	0.501	0			Atp1b1	0	0.654582	0.849	0.517	0			Vcam1	0	0.831477	0.742	0.395	0
Rpl32	0	0.451839	1	1	0			Eif5b	0	0.569442	0.986	0.936	0			Prelp	0	0.576532	0.618	0.271	0			S100a1	0	0.790106	0.929	0.786	0
Aamdc	0	0.609163	0.957	0.849	0			Nhlh1	0	0.742594	0.319	0.064	0			Cfap126	0	0.656682	0.567	0.241	0			Fbxo2	0	0.934424	0.897	0.703	0
Rps19	0	0.648893	1	1	0			Igsf8	0	0.773916	0.777	0.572	0			Ecrg4	0	1.05049	0.985	0.835	0			Id3	0	1.11885	0.685	0.342	0
Cox8b	0	1.20026	0.549	0.196	0			Cadm3	0	0.871028	0.812	0.446	0			Pea15a	0	1.10943	0.999	0.967	0			Pebp1	0	0.48543	0.998	0.996	0
Cd63	0	0.836994	1	0.998	0			Olfm1	0	0.991171	0.92	0.66	0			Atp1a2	0	0.776848	0.898	0.585	0			Tsc22d4	0	0.617077	0.986	0.92	0
Eef2	0	0.603512	0.996	0.98	0			Celf2	0	0.785874	0.966	0.851	0			Kcnj10	0	0.828045	0.842	0.448	0			Suclg2	0	0.663835	0.724	0.356	0
Cox4i1	0	0.467059	1	1	0			Shf	0	0.660765	0.531	0.148	0			Cfap45	0	0.495891	0.387	0.109	0			Ptprz1	0	1.24234	0.969	0.856	0
Bst2	0	1.34064	0.777	0.533	0			Top1	0	0.896058	0.993	0.917	0			Plcd4	0	0.577708	0.808	0.435	0			Ptn	0	1.06711	0.948	0.798	0
Rpl29	0	0.65873	0.999	0.994	0			Trp53i11	0	0.709632	0.656	0.24	0			Dbi	0	1.19078	1	1	0			Zfp428	0	0.717235	0.852	0.589	0
Ppib	0	0.711866	0.999	0.994	0			Slc1a2	0	1.09809	0.948	0.751	0			Meig1	0	1.24786	0.746	0.393	0			Oat	0	0.685978	0.879	0.634	0
Rps27l	0	0.805433	0.999	0.996	0			Insm1	0	0.585107	0.442	0.133	0			1700007K13Rik	0	0.632999	0.54	0.207	0			Luzp2	0	0.591374	0.724	0.384	0
Rpl23	0	0.436669	1	1	0			Kif5c	0	1.0593	0.588	0.283	0			Vim	0	0.725963	1	0.995	0			Chchd10	0	0.966388	0.737	0.481	0
Rpl19	0	0.564084	1	1	0			Sh3kbp1	0	0.749297	0.528	0.181	0			Slc39a12	0	0.582538	0.61	0.24	0			Scrg1	0	0.755158	0.706	0.319	0
Rpl27	0	0.408708	1	1	0			Dcx	0	1.189	0.37	0.098	0			Armc3	0	0.69659	0.517	0.124	0			Ednrb	0	1.02373	0.919	0.604	0
Ubb	0	0.555768	1	1	0			Tmsb4x	0	0.571926	1	1	0			Enkur	0	1.00015	0.72	0.246	0			Rgcc	0	0.637255	0.725	0.349	0
Map1b	0	0.729644	0.918	0.689	0			Trim2	0	0.753057	0.815	0.594	0			Nfe2l2	0	0.770807	0.953	0.726	0			Ywhae	0	0.483688	1	0.999	0
Rpl37	0	0.431154	1	1	0			Rps3a1	0	0.408828	1	1	0			Pltp	0	0.790022	0.809	0.396	0			Aldoc	0	0.9493	0.917	0.737	0
Ly6e	0	0.806482	0.831	0.436	0			Neurog2	0	0.406862	0.837	0.384	0			Tubb4b	0	1.41053	0.977	0.806	0			Ntrk2	0	0.910035	0.97	0.864	0
Rpl24	0	0.45259	1	1	0			Igsf3	0	0.781596	0.658	0.265	0			Spef1	0	0.64344	0.469	0.105	0			Qk	0	0.738526	0.99	0.944	0
Rpl35a	0	0.41228	1	1	0			Mex3a	0	0.557957	0.489	0.198	0			Ccdc34	0	0.818756	0.92	0.591	0			Aqp4	0	1.37888	0.837	0.534	0
Hsp90ab1	0	0.97781	1	1	0			Celsr2	0	0.780411	0.827	0.548	0			Prnp	0	0.928235	0.99	0.949	0			Asrgl1	0	0.738408	0.972	0.767	0
Cdkn1a	0	1.28617	0.813	0.569	0			Rps27	0	0.497888	1	1	0			Nacc2	0	0.681324	0.925	0.656	0			Ddah1	3.88017e-307	0.653031	0.965	0.872	6.3336e-303
Rps28	0	0.729641	1	1	0			Fndc5	0	0.810509	0.622	0.278	0			Morn5	0	0.831106	0.641	0.212	0			1810037I17Rik	9.7519e-305	0.512585	0.99	0.94	1.5918e-300
Rps14	0	0.423728	1	1	0			Marcksl1	0	0.977229	0.958	0.733	0			Thbs1	0	0.934179	0.683	0.282	0			Ttyh1	1.69239e-303	0.635549	0.84	0.527	2.76248e-299
Ndufa2	0	0.437594	0.999	1	0			Ssbp3	0	0.708713	0.827	0.663	0			Cst3	0	0.700715	1	1	0			Ech1	1.73543e-299	0.612816	0.816	0.562	2.83274e-295
Rpl17	0	0.44284	1	1	0			Lrp8	0	1.06108	0.786	0.406	0			Pgk1	0	0.685517	0.977	0.837	0			Ecrg4	1.21535e-294	0.911086	0.924	0.854	1.98382e-290
mt-Co1	0	0.704556	1	1	0			Elavl4	0	0.95388	0.56	0.179	0			Tmem47	0	1.10984	0.976	0.752	0			Slc1a3	1.09244e-293	0.697373	0.954	0.884	1.7832e-289
GFP	0	1.9267	0.888	0.346	0			Trnp1	0	0.525776	0.404	0.116	0			Gpm6b	0	0.748589	0.995	0.99	0			Phgdh	3.07389e-292	0.691747	0.899	0.73	5.01751e-288
WPRE	0	1.91286	0.992	0.704	0			Nfib	0	0.898036	0.984	0.942	0			Rpgr	0	0.501687	0.555	0.226	0			Pla2g7	3.32844e-288	0.789007	0.939	0.857	5.43302e-284
Olfm1	1.29214e-306	0.728663	0.886	0.678	2.10915e-302			Stmn1	0	1.36886	0.961	0.919	0			Tspan7	0	0.870271	0.949	0.683	0			6330403K07Rik	4.92476e-287	0.792846	0.717	0.41	8.03869e-283
Atp6v0b	1.33579e-304	0.551635	0.977	0.939	2.18041e-300			Elavl2	0	1.55208	0.759	0.262	0			Mid1ip1	0	0.719956	0.851	0.504	0			Yy1	2.65884e-284	0.438751	0.628	0.28	4.34003e-280
Cald1	3.28487e-303	0.645485	0.981	0.912	5.36189e-299			Frrs1l	0	0.843338	0.66	0.216	0			Riiad1	0	1.11484	0.739	0.289	0			Cebpd	9.61778e-281	0.742406	0.679	0.375	1.56991e-276
Bax	6.17102e-301	0.587029	0.989	0.961	1.0073e-296			Chd7	0	0.67951	0.753	0.431	0			Cnn3	0	0.749072	0.993	0.974	0			Bcan	2.40067e-280	0.552289	0.692	0.372	3.91861e-276
Eif3a	4.89963e-293	0.575448	0.972	0.926	7.99766e-289			Igfbpl1	0	1.97998	0.966	0.696	0			Anxa5	0	0.720589	0.981	0.815	0			Tceal3	1.24871e-279	0.727285	0.737	0.483	2.03827e-275
Eif2s2	4.48832e-292	0.691277	0.994	0.981	7.32629e-288			Efhd2	0	0.81367	0.836	0.513	0			1810037I17Rik	0	0.610743	0.996	0.938	0			Hmgcs1	8.21664e-276	0.759607	0.784	0.503	1.3412e-271
Rack1	1.87157e-290	0.480374	1	0.997	3.05496e-286			Pdap1	0	0.643341	0.981	0.911	0			Acadm	0	0.751245	0.945	0.686	0			Mt2	1.41896e-266	0.786225	0.988	0.983	2.31616e-262
Ndufs5	1.189e-287	0.462899	0.999	0.997	1.94081e-283			Bcl7a	0	0.659876	0.613	0.265	0			Cetn4	0	1.01197	0.863	0.42	0			Atp1b1	2.8558e-266	0.609329	0.794	0.533	4.66152e-262
mt-Nd4	1.10738e-280	0.46579	1	0.999	1.80758e-276			Afap1	0	0.999303	0.832	0.489	0			Pcdh10	0	0.689505	0.897	0.627	0			Slc4a4	6.78696e-266	0.704109	0.75	0.475	1.10784e-261
Susd6	5.78614e-278	0.660564	0.842	0.691	9.44472e-274			Coro1c	0	0.572393	0.624	0.291	0			Phgdh	0	0.648523	0.958	0.712	0			Ugp2	6.94961e-262	0.5824	0.879	0.665	1.13438e-257
Cox7c	1.0099e-270	0.391524	1	1	1.64846e-266			Rufy3	0	0.913722	0.781	0.427	0			Tm4sf1	0	0.979268	0.736	0.298	0			A2m	5.48513e-259	0.933397	0.763	0.532	8.95337e-255
Calm2	3.90239e-270	0.537137	0.992	0.972	6.36987e-266			Srrm4	0	0.724075	0.425	0.119	0			Slc16a1	0	0.604088	0.657	0.277	0			Mt3	2.78382e-258	0.802317	0.999	1	4.54402e-254
Lamtor2	8.00818e-266	0.475252	0.992	0.977	1.30717e-261			Dnajb6	0	0.53504	0.977	0.928	0			Pifo	0	1.05052	0.586	0.169	0			Oxct1	3.07339e-258	0.53135	0.886	0.68	5.0167e-254
Hspa8	6.22869e-264	0.653405	1	1	1.01671e-259			Fscn1	0	0.737951	0.781	0.511	0			Mlf1	0	0.609274	0.533	0.161	0			Dhrs1	1.02938e-257	0.632624	0.938	0.851	1.68026e-253
Clta	3.62685e-261	0.467166	0.992	0.976	5.92011e-257			Auts2	0	1.02509	0.756	0.452	0			Ccn1	0	0.826163	0.836	0.451	0			Mgll	2.50324e-257	0.542967	0.649	0.342	4.08604e-253
Rpl5	1.93512e-256	0.424785	1	1	3.15869e-252			Chn2	0	0.540973	0.441	0.146	0			Ddah1	0	0.702137	0.984	0.867	0			Anxa5	5.05413e-249	0.599168	0.909	0.837	8.24985e-245
Usp18	4.06156e-254	0.674991	0.413	0.167	6.62969e-250			Mturn	0	0.576841	0.511	0.175	0			Gstm1	0	1.09476	0.986	0.797	0			Hepacam	8.18194e-248	0.489658	0.788	0.479	1.33554e-243
Atp6v0c	3.45823e-253	0.478332	0.994	0.972	5.64487e-249			Apba2	0	0.703138	0.694	0.339	0			Plpp3	0	1.04466	0.966	0.782	0			Plekhb1	4.42413e-246	0.488454	0.746	0.422	7.22151e-242
Rps17	8.16915e-249	0.399198	1	1	1.33345e-244			Eif4g2	0	0.67768	0.999	0.987	0			Fbxo2	0	0.635025	0.942	0.69	0			Syt11	4.50523e-244	0.66947	0.939	0.829	7.35389e-240
Rpl13	1.85098e-248	0.373031	1	1	3.02136e-244			Rps11	0	0.494528	1	1	0			Smim1	0	0.712877	0.758	0.362	0			Pea15a	2.12113e-243	0.607527	0.991	0.969	3.46232e-239
Ndfip1	1.89649e-246	0.482414	0.995	0.973	3.09564e-242			Clip3	0	0.668793	0.857	0.66	0			Prdx1	0	0.702476	1	0.996	0			Kcnk2	4.36673e-243	0.653766	0.811	0.586	7.12781e-239
Eef1b2	2.10169e-245	0.443937	1	0.998	3.43058e-241			Rps3	0	0.477307	1	1	0			Dnai4	0	0.676952	0.585	0.223	0			Cd9	1.32924e-238	0.5812	0.976	0.917	2.16972e-234
Rps6	2.08773e-243	0.433474	0.999	0.997	3.40781e-239			Taldo1	0	0.764136	0.965	0.867	0			Dnali1	0	1.13548	0.708	0.206	0			Plpp3	2.58506e-234	0.563558	0.929	0.793	4.21959e-230
Ndufb9	7.03375e-242	0.412099	0.998	0.995	1.14812e-237			Marcks	0	0.613145	0.995	0.974	0			Ldhb	0	0.751903	0.996	0.978	0			Mt1	3.05507e-234	0.783937	1	1	4.9868e-230
Trp53i11	3.50932e-241	0.544806	0.57	0.279	5.72826e-237			Sobp	0	0.838074	0.645	0.331	0			Rarres2	0	0.787357	0.565	0.215	0			Ppp2r2b	4.40534e-233	0.470651	0.688	0.382	7.19084e-229
Ube2b	3.22212e-240	0.477927	0.967	0.917	5.25946e-236			Naca	0	0.394688	1	0.997	0			Mpp6	0	0.851271	0.823	0.545	0			Tmem100	9.15226e-233	0.408548	0.382	0.142	1.49392e-228
Rpl35	2.13363e-235	0.42016	1	1	3.48273e-231			Cirbp	0	0.818842	0.738	0.388	0			Iqub	0	0.592456	0.555	0.167	0			Itih5	7.32983e-230	0.520907	0.508	0.238	1.19645e-225
Pkm	5.70053e-233	0.446971	0.992	0.972	9.30497e-229			Gamt	0	1.044	0.862	0.52	0			Nat8f1	0	1.25622	0.834	0.393	0			Gabrb1	7.0578e-228	0.517991	0.607	0.321	1.15204e-223
Rplp0	1.08136e-230	0.468104	1	1	1.76511e-226			Nfix	0	0.735688	0.995	0.981	0			Tprkb	0	0.753405	0.818	0.436	0			Bace2	1.18521e-227	0.490757	0.571	0.296	1.93462e-223
mt-Co2	2.22211e-227	0.40456	1	1	3.62714e-223			Lzts1	0	0.431997	0.349	0.092	0			Cavin3	0	0.618978	0.873	0.517	0			Ascl1	1.80726e-227	0.676058	0.46	0.205	2.95e-223
Rpl18	2.5155e-227	0.387043	1	1	4.10605e-223			Cbfa2t3	0	0.599069	0.501	0.149	0			Apoe	0	0.737168	1	1	0			Glud1	2.34496e-225	0.511912	0.95	0.842	3.82767e-221
Abca1	9.47091e-224	0.582319	0.968	0.914	1.54594e-219			Tubb3	0	1.48644	0.658	0.269	0			Ttyh1	0	0.991318	0.932	0.499	0			Itm2c	3.04122e-222	0.535041	0.918	0.806	4.96418e-218
Npm1	1.45343e-222	0.446506	0.998	0.996	2.37243e-218			Zmiz1	0	0.734816	0.888	0.671	0			Cox6b2	0	1.2311	0.847	0.575	0			Acadm	5.48938e-221	0.543092	0.872	0.708	8.96031e-217
Trp53inp1	4.47217e-222	0.75642	0.681	0.476	7.29992e-218			Rps24	0	0.377084	1	1	0			Dnajb13	0	0.595651	0.53	0.161	0			Fmc1	4.89234e-220	0.460549	0.751	0.461	7.98577e-216
Cadm3	4.58811e-222	0.538	0.728	0.483	7.48918e-218			Ncam1	0	0.808956	0.827	0.622	0			Plekhb1	0	0.820417	0.843	0.393	0			Plscr2	7.20783e-220	0.420021	0.516	0.242	1.17653e-215
Rpl8	1.03748e-221	0.36566	1	1	1.69348e-217			Eef1a1	0	0.419765	1	1	0			Oat	0	0.89403	0.952	0.612	0			Tuba1a	1.57117e-217	0.49034	0.994	0.992	2.56461e-213
Calm1	1.8601e-221	0.493244	1	0.999	3.03624e-217			Olfm2	0	0.940063	0.803	0.492	0			Fxyd1	0	0.93888	0.922	0.512	0			Hmgb2	5.98974e-217	0.734714	0.798	0.537	9.77705e-213
Krtcap2	1.38729e-219	0.448766	0.985	0.959	2.26447e-215			Rps25	0	0.437804	1	0.999	0			Tcp11l2	0	0.538647	0.68	0.31	0			Tkt	1.06599e-215	0.504662	0.881	0.685	1.74001e-211
Npc2	1.58217e-219	0.482822	0.969	0.918	2.58257e-215			Fxyd6	0	1.50037	0.843	0.393	0			Rsph4a	0	0.447751	0.334	0.078	0			Tst	1.29976e-214	0.551766	0.718	0.445	2.1216e-210
Dnaja1	1.01435e-218	0.545954	0.997	0.995	1.65573e-214			Rab6b	0	0.696405	0.627	0.302	0			Cfap54	0	0.595343	0.541	0.195	0			Cryab	3.88997e-214	0.720111	0.943	0.893	6.3496e-210
Rps8	1.39195e-218	0.335736	1	1	2.27207e-214			Coro2b	0	0.661598	0.698	0.356	0			Man1a	0	0.504959	0.573	0.224	0			Bdh1	7.41938e-214	0.405856	0.541	0.269	1.21107e-209
Atp6v1g1	8.82576e-216	0.408563	0.986	0.971	1.44063e-211			Ppib	0	0.813541	0.998	0.995	0			Gja1	0	1.11446	0.938	0.537	0			Tuba1b	7.5225e-213	0.56525	0.832	0.592	1.2279e-208
Rps20	3.09239e-215	0.388944	1	1	5.04772e-211			Rps27a	0	0.377618	1	1	0			Lrriq1	0	0.51019	0.456	0.145	0			Arhgap5	8.99951e-212	0.432972	0.966	0.888	1.46899e-207
Rps9	4.60718e-215	0.347521	1	1	7.52029e-211			H3f3b	0	0.522495	0.999	0.999	0			Pawr	0	0.5969	0.587	0.209	0			Fxyd1	2.6901e-209	0.597661	0.786	0.554	4.39105e-205
Rps26	7.78615e-214	0.388348	1	1	1.27093e-209			Rasd1	0	0.393095	0.296	0.064	0			1700029J07Rik	0	0.49442	0.526	0.205	0			Tprkb	4.20003e-209	0.497979	0.73	0.463	6.8557e-205
Ndufa6	2.43265e-212	0.427293	0.994	0.978	3.97082e-208			Rbfox3	0	0.721552	0.456	0.11	0			Scrg1	0	0.62052	0.729	0.314	0			Id4	1.01255e-207	0.585401	0.76	0.519	1.65279e-203
Esd	2.90177e-210	0.463381	0.962	0.917	4.73656e-206			Rnd2	0	1.03459	0.794	0.437	0			Dynlrb2	0	1.0819	0.679	0.265	0			Ccdc34	1.82406e-207	0.517671	0.854	0.611	2.97741e-203
Eif4a2	1.84692e-209	0.487448	0.953	0.914	3.01473e-205			Chd3	0	0.693333	0.564	0.24	0			Mt3	0	1.49779	1	1	0			Hmgb1	7.36559e-206	0.509009	0.995	0.976	1.20228e-201
Eef1a1	4.16175e-209	0.34306	1	1	6.79322e-205			Ddx5	0	0.636613	0.998	0.986	0			Mt2	0	1.67043	0.999	0.979	0			Cdv3	2.06094e-202	0.522609	0.92	0.761	3.36408e-198
Ifi27	6.04489e-209	0.722598	0.842	0.716	9.86707e-205			Gdpd1	0	0.580031	0.701	0.392	0			Mt1	0	1.69761	1	1	0			Srsf3	2.6403e-202	0.530095	0.761	0.485	4.30976e-198
Rpl26	4.87319e-207	0.345587	1	1	7.95451e-203			Btbd17	0	0.747648	0.773	0.478	0			Ednrb	0	1.03825	0.928	0.603	0			Echs1	9.04733e-201	0.430957	0.735	0.474	1.4768e-196
Ctsd	5.09834e-207	0.460593	0.959	0.906	8.32202e-203			Jpt1	0	1.06485	0.942	0.772	0			Clu	0	0.640001	0.995	0.939	0			Zfp36l1	2.90797e-200	0.554802	0.919	0.748	4.74669e-196
Bcl10	2.44242e-206	0.645229	0.73	0.568	3.98676e-202			Purb	0	0.664874	0.983	0.941	0			Fam216b	0	0.671478	0.45	0.118	0			Fkbp2	4.91949e-200	0.440313	0.721	0.447	8.03009e-196
Dst	4.02071e-205	0.546715	0.928	0.84	6.56301e-201			Map1b	0	0.771784	0.902	0.688	0			Rgcc	0	0.938363	0.75	0.344	0			Cmtm5	1.86653e-198	0.438388	0.681	0.39	3.04674e-194
Tbca	4.14454e-201	0.389444	0.988	0.968	6.76514e-197			Sox4	0	1.07159	0.987	0.931	0			Glud1	0	0.876055	0.981	0.833	0			Scd2	2.02816e-198	0.421181	0.991	0.981	3.31056e-194
Rps24	4.24382e-201	0.331398	1	1	6.92719e-197			Cplx2	0	1.16814	0.771	0.364	0			Cmtm5	0	0.617769	0.732	0.376	0			Gnai2	2.13267e-198	0.345866	0.999	0.987	3.48116e-194
Get3	2.1834e-200	0.553547	0.696	0.536	3.56396e-196			Dbn1	0	0.966655	0.824	0.503	0			Dhrs1	0	0.939352	0.981	0.837	0			Sdc4	2.75e-197	0.549468	0.825	0.666	4.48883e-193
Rpl36	5.47719e-200	0.344765	1	1	8.94041e-196			Hnrnpa0	0	0.580289	0.973	0.914	0			Tmem254a	0	0.73358	0.836	0.481	0			Ndufa3	2.03133e-195	0.374817	0.985	0.929	3.31573e-191
Map1lc3b	2.45874e-199	0.438749	0.988	0.971	4.0134e-195			Id2	0	0.918825	0.94	0.79	0			Gclc	0	0.634795	0.711	0.368	0			G0s2	4.15657e-195	0.347988	0.255	0.075	6.78478e-191
Efhd2	1.24385e-195	0.571305	0.758	0.547	2.03034e-191			Sox11	0	1.78879	0.897	0.551	0			Pih1d2	0	0.532596	0.508	0.176	0			Hnrnpa2b1	2.87724e-194	0.519972	0.977	0.903	4.69651e-190
Rps7	4.75683e-194	0.300289	1	1	7.76457e-190			Calm1	0	0.503347	1	0.999	0			Hepacam	0	0.771364	0.877	0.452	0			Cav1	2.36982e-192	0.364358	0.475	0.225	3.86826e-188
Hspe1	3.00805e-193	0.835305	0.993	0.988	4.91004e-189			Hnrnpa1	0	0.823389	0.873	0.677	0			Spa17	0	1.04815	0.791	0.354	0			Adk	8.38919e-192	0.418324	0.631	0.374	1.36937e-187
Chd9	3.32592e-192	0.653574	0.674	0.485	5.4289e-188			Septin3	0	1.11636	0.917	0.603	0			Sorl1	0	0.489678	0.611	0.268	0			Slc25a18	8.57929e-192	0.499979	0.61	0.35	1.4004e-187
Ccng1	1.7235e-190	0.633397	0.865	0.745	2.81327e-186			Mtss1	0	0.785469	0.855	0.601	0			Gpx1	0	0.673055	0.99	0.92	0			Ndrg2	9.32134e-192	0.541152	0.887	0.73	1.52152e-187
Ptprs	3.03636e-190	0.4376	0.972	0.934	4.95625e-186			Lynx1	0	0.627076	0.648	0.336	0			Fam81a	0	0.524869	0.539	0.186	0			Ntsr2	1.23334e-191	0.637826	0.576	0.327	2.01318e-187
Rpl30	5.20694e-190	0.31485	1	1	8.49929e-186			Ly6e	0	1.0175	0.861	0.414	0			Ccpg1os	0	0.631864	0.731	0.375	0			Nfkbia	7.61012e-190	0.636866	0.647	0.404	1.2422e-185
Ackr1	2.42408e-188	0.448637	0.527	0.286	3.95683e-184			Lima1	0	1.02892	0.811	0.478	0			Foxj1	0	0.931462	0.768	0.329	0			ARVCF	2.93617e-189	0.497367	0.665	0.414	4.79271e-185
Uba52	7.5898e-188	0.45565	0.995	0.992	1.23888e-183			Rbfox2	0	0.728589	0.715	0.392	0			Psmc3ip	0	0.490874	0.529	0.214	0			Mlc1	5.07794e-189	0.45589	0.922	0.816	8.28873e-185
Btg2	1.01652e-187	0.588879	0.838	0.652	1.65926e-183			Tagln3	0	1.46815	0.803	0.39	0			Timp2	0	0.782351	0.994	0.895	0			Cavin3	3.60404e-188	0.488092	0.782	0.545	5.88287e-184
Rpl37a	2.22718e-187	0.31466	1	1	3.63542e-183			Ttc3	0	0.791184	0.97	0.899	0			Aldoc	0	1.13283	0.973	0.72	0			Tcf7l2	1.73305e-186	0.483465	0.658	0.403	2.82886e-182
Qsox1	2.35076e-186	0.535362	0.585	0.352	3.83714e-182			Calm2	0	0.739231	0.996	0.97	0			Dnah9	0	0.431565	0.465	0.162	0			Tspan15	9.43765e-186	0.399332	0.645	0.378	1.54051e-181
Gsta5	3.95145e-186	0.356305	0.268	0.086	6.44995e-182			Tmem178	0	0.555527	0.493	0.167	0			Skp1	0	0.536869	0.994	0.975	0			Phyhipl	6.9651e-184	0.551401	0.472	0.234	1.13691e-179
Rpl18a	1.78779e-185	0.359446	1	1	2.91821e-181			Mdga1	0	0.907848	0.658	0.224	0			Tmem107	0	0.600473	0.619	0.263	0			Sox9	3.69786e-183	0.50767	0.909	0.817	6.03601e-179
Tbc1d9	1.2086e-182	0.510751	0.475	0.244	1.97279e-178			Dpysl3	0	0.800846	0.666	0.334	0			Sparc	0	0.592212	0.997	0.959	0			Dek	3.13235e-180	0.482853	0.848	0.631	5.11294e-176
Btg1	1.40196e-182	0.548968	0.631	0.421	2.28841e-178			Tcf4	0	0.885343	0.996	0.969	0			Sox9	0	0.693106	0.963	0.8	0			Clybl	3.44341e-180	0.374873	0.533	0.281	5.62069e-176
Celsr2	4.68577e-182	0.49761	0.757	0.578	7.64858e-178			Rnf165	0	0.47881	0.396	0.127	0			Tekt1	0	0.4842	0.421	0.131	0			Mtln	1.72887e-179	0.401329	0.743	0.496	2.82204e-175
Gabarap	7.77946e-180	0.347246	0.998	0.998	1.26984e-175			Nanos1	0	0.697668	0.482	0.173	0			Ugp2	0	0.849422	0.949	0.644	0			Traf1	3.14258e-179	0.374609	0.372	0.157	5.12963e-175
Rpl27a	2.28692e-176	0.35397	1	1	3.73294e-172			Flrt1	0	0.504889	0.424	0.144	0			Bphl	0	1.30793	0.94	0.607	0			Iqcg	3.64305e-179	0.370516	0.544	0.281	5.94655e-175
Abhd2	4.24548e-176	0.435339	0.55	0.332	6.9299e-172			Rcor2	0	0.510096	0.486	0.17	0			Ntrk2	0	1.14404	0.992	0.858	0			Sirt2	1.67341e-177	0.646898	0.919	0.736	2.73151e-173
Rpl28	5.37762e-174	0.355772	1	1	8.77789e-170			Slit1	0	0.496856	0.359	0.082	0			Arhgap5	0	1.25293	0.989	0.881	0			Rsu1	2.06717e-177	0.41099	0.792	0.547	3.37424e-173
Rsrp1	1.25722e-173	0.581365	0.848	0.762	2.05217e-169			Eef1g	0	0.500026	0.988	0.944	0			2410004P03Rik	0	0.466932	0.431	0.13	0			Pacrg	7.75648e-177	0.387478	0.622	0.349	1.26609e-172
Uqcrq	7.3044e-173	0.394755	1	0.999	1.1923e-168			Cemip2	0	0.750006	0.598	0.252	0			Efcab10	0	0.435064	0.259	0.045	0			Gstm1	8.19961e-177	0.488495	0.922	0.817	1.33842e-172
Rps23	8.17603e-170	0.293019	1	1	1.33457e-165			Fau	0	0.377099	1	1	0			Hspa2	0	0.963828	0.836	0.373	0			Fnta	2.82589e-176	0.410594	0.706	0.458	4.61271e-172
Rpl15	6.44035e-167	0.304245	1	1	1.05126e-162			Ppp1r14b	0	1.05309	0.997	0.934	0			Slc1a3	0	0.754726	0.986	0.874	0			Nme5	4.33505e-176	0.427469	0.668	0.404	7.07611e-172
mt-Co3	6.61102e-167	0.329153	1	1	1.07912e-162			GFP	0	0.438001	0.795	0.366	0			Mlc1	0	0.745676	0.983	0.797	0			Arxes2	9.16914e-176	0.344608	0.462	0.228	1.49668e-171
Chchd2	2.20198e-165	0.420928	0.999	1	3.59428e-161			Rpl30	4.36847e-304	0.322808	1	1	7.13065e-300			Rida	0	0.768002	0.876	0.559	0			Add3	1.08389e-175	0.433703	0.764	0.498	1.76923e-171
Notch1	2.80148e-165	0.505226	0.828	0.711	4.57286e-161			Tmeff1	5.16675e-304	0.527066	0.349	0.101	8.43369e-300			Tst	0	0.638379	0.805	0.418	0			Ppp1r1a	2.07849e-174	0.475985	0.615	0.376	3.39272e-170
Bola2	1.23658e-164	0.370572	0.945	0.891	2.01846e-160			Hnrnpab	1.06965e-303	0.66025	0.919	0.789	1.74599e-299			1700088E04Rik	0	0.54046	0.64	0.275	0			Glycam1	2.24936e-174	0.449571	0.364	0.152	3.67163e-170
Eda2r	1.30556e-163	0.378381	0.331	0.145	2.13107e-159			Ackr1	6.21009e-303	0.52758	0.571	0.264	1.01367e-298			Polr3h	0	0.734451	0.89	0.554	0			Tm4sf1	2.58218e-174	0.56066	0.595	0.342	4.21489e-170
Lynx1	1.06719e-162	0.495877	0.581	0.367	1.74197e-158			Ralgds	1.92689e-300	0.594725	0.602	0.318	3.14527e-296			Ccdc74a	0	0.640316	0.685	0.308	0			Cxcl10	1.61732e-171	0.707015	0.304	0.115	2.63995e-167
Rps5	3.62553e-162	0.336675	1	1	5.91795e-158			Insc	4.78237e-300	0.375057	0.282	0.062	7.80626e-296			Emp2	0	0.564053	0.747	0.369	0			Fabp7	5.49029e-171	0.471421	0.983	0.976	8.9618e-167
Cct7	5.44345e-162	0.425695	0.877	0.794	8.88535e-158			Tmsb10	2.45215e-296	1.04504	0.988	0.962	4.00265e-292			Iqcg	0	0.764627	0.65	0.248	0			Ppia	8.32876e-170	0.292908	1	1	1.3595e-165
Sars	7.52025e-161	0.414628	0.834	0.724	1.22753e-156			Sbk1	9.34114e-296	0.599974	0.546	0.263	1.52475e-291			Tekt4	0	0.400974	0.289	0.058	0			Ctnnal1	6.98656e-169	0.460384	0.607	0.365	1.14042e-164
Celf2	2.40824e-157	0.386461	0.94	0.863	3.93097e-153			Agap3	5.10754e-295	0.516466	0.635	0.338	8.33703e-291			Metrn	0	0.879242	0.984	0.795	0			Slc16a1	5.82178e-168	0.367417	0.559	0.306	9.5029e-164
Mphosph8	4.12698e-156	0.454232	0.816	0.688	6.73646e-152			Mrpl52	5.38507e-294	0.486688	0.959	0.862	8.79005e-290			Pacrg	0	0.811584	0.786	0.298	0			Idi1	2.27245e-166	0.439727	0.411	0.196	3.70931e-162
Bri3	6.51142e-156	0.43502	0.962	0.956	1.06286e-151			Daam1	1.41851e-292	0.612159	0.805	0.606	2.31543e-288			Ankrd66	0	0.35521	0.296	0.061	0			Tagln2	4.03994e-166	0.419562	0.504	0.265	6.59439e-162
Phlda3	2.03324e-155	0.752465	0.737	0.6	3.31886e-151			Rpl23a	3.79894e-291	0.399938	1	0.998	6.20102e-287			Pla2g7	0	1.05168	0.978	0.845	0			Cspg5	2.48854e-165	0.64006	0.756	0.547	4.06204e-161
Ndufa13	6.59409e-155	0.331239	1	1	1.07635e-150			Mllt11	4.1048e-291	0.877127	0.441	0.18	6.70027e-287			Rsph1	0	0.89045	0.669	0.28	0			Mid1ip1	2.48174e-163	0.445715	0.767	0.53	4.05094e-159
Cox7a2l	9.34777e-155	0.32942	0.994	0.988	1.52584e-150			Rps15a	9.34746e-289	0.308177	1	1	1.52579e-284			Nme5	0	0.895406	0.826	0.355	0			Pigt	3.47557e-163	0.444539	0.725	0.512	5.67318e-159
Cct5	1.44636e-154	0.400781	0.892	0.815	2.36089e-150			Tfdp2	7.43333e-287	0.62349	0.739	0.517	1.21334e-282			Plce1	0	0.507832	0.634	0.274	0			Gja1	4.13001e-163	0.488399	0.796	0.581	6.74142e-159
Commd3	1.81048e-154	0.404889	0.929	0.872	2.95524e-150			Rps13	2.4003e-285	0.332431	0.999	1	3.91801e-281			Ahnak	0	0.749164	0.892	0.596	0			Tspan7	4.48236e-162	0.388838	0.9	0.698	7.31655e-158
Rpl13a	7.85438e-154	0.420894	0.852	0.766	1.28207e-149			Igsf21	3.16437e-285	0.415984	0.302	0.077	5.1652e-281			Asrgl1	0	0.847202	0.983	0.764	0			Ramp1	1.0483e-161	0.5285	0.63	0.39	1.71115e-157
Cct8	1.42565e-152	0.411947	0.901	0.848	2.32708e-148			Rpl6	2.17353e-284	0.346035	1	1	3.54786e-280			Fth1	0	0.62971	1	1	0			Hsd17b10	1.65464e-161	0.389479	0.742	0.507	2.70086e-157
Irgm1	1.82386e-152	0.404872	0.336	0.155	2.97709e-148			Cdk4	6.19898e-283	0.536749	0.885	0.73	1.01186e-278			Scd2	0	0.93414	0.996	0.979	0			Tfcp2l1	3.19124e-161	0.29584	0.348	0.146	5.20905e-157
Bag1	6.19509e-152	0.35759	0.957	0.92	1.01123e-147			Set	1.49967e-282	0.579081	0.965	0.911	2.44791e-278			Trpm6	0	0.328674	0.32	0.074	0			Retreg1	7.63021e-161	0.288046	0.323	0.128	1.24548e-156
Rps15a	2.25444e-151	0.285555	1	1	3.67993e-147			Rps17	8.95717e-282	0.34621	1	1	1.46208e-277			Add3	0	0.970074	0.885	0.461	0			Foxj1	7.86555e-161	0.467488	0.63	0.372	1.28389e-156
Rpl36a	1.11816e-148	0.357628	0.999	0.998	1.82517e-144			Pbx1	5.42658e-280	0.644321	0.914	0.814	8.85781e-276			Arl3	5.54119e-307	0.45476	0.99	0.941	9.04488e-303			Necap2	6.38217e-160	0.340695	0.539	0.303	1.04176e-155
Gdpd1	1.74346e-147	0.444402	0.623	0.426	2.84585e-143			Csnk1e	1.00441e-279	0.679821	0.694	0.452	1.6395e-275			Fam229b	5.94827e-307	0.542475	0.668	0.337	9.70936e-303			P4ha3	6.58802e-160	0.327014	0.483	0.251	1.07536e-155
Fndc5	6.3028e-147	0.42089	0.537	0.315	1.02881e-142			Gng2	1.01383e-277	0.618274	0.565	0.281	1.65487e-273			Ccdc96	1.02899e-306	0.46051	0.458	0.16	1.67963e-302			Plce1	6.8013e-160	0.344769	0.544	0.301	1.11018e-155
Rps16	7.79407e-147	0.334909	1	1	1.27223e-142			Tnik	1.69536e-277	0.617967	0.702	0.451	2.76734e-273			Lrrc74b	4.96682e-306	0.393779	0.263	0.05	8.10734e-302			Kcnk1	4.18054e-159	0.323441	0.394	0.181	6.82389e-155
Igfbpl1	2.11016e-146	0.326047	0.907	0.722	3.44441e-142			Smpd3	1.76044e-277	0.499319	0.377	0.13	2.87356e-273			Cyb5r3	1.14273e-305	0.592615	0.935	0.726	1.86528e-301			Smim27	1.37491e-158	0.35651	0.609	0.367	2.24427e-154
Sap18	4.79852e-146	0.424415	0.826	0.746	7.83262e-142			Kif21b	1.87157e-277	0.496781	0.388	0.136	3.05497e-273			Gm973	1.20397e-305	0.531542	0.546	0.225	1.96523e-301			Tmpo	2.77966e-158	0.420466	0.519	0.287	4.53724e-154
Zcrb1	1.00987e-145	0.372501	0.908	0.854	1.6484e-141			Klc1	3.25742e-277	0.670317	0.692	0.443	5.31709e-273			Ccdc146	1.28401e-305	0.47733	0.389	0.118	2.0959e-301			Zfp36	8.10317e-158	0.410853	0.514	0.281	1.32268e-153
Inka2	1.41684e-145	0.428696	0.463	0.262	2.31272e-141			Mphosph8	1.0206e-275	0.57313	0.855	0.67	1.66593e-271			S100a6	4.57169e-305	0.976726	0.947	0.868	7.46236e-301			Mpp6	5.2835e-157	0.475031	0.783	0.556	8.62426e-153
Pabpc1	1.74293e-145	0.358268	0.988	0.969	2.84498e-141			Brsk2	3.34203e-275	0.45224	0.364	0.12	5.4552e-271			Nim1k	9.09706e-305	0.554425	0.672	0.332	1.48491e-300			Clu	1.39867e-156	0.510279	0.961	0.95	2.28305e-152
Gpx4	8.6696e-145	0.323266	1	0.999	1.41514e-140			Eif4a1	2.04118e-274	0.593025	0.89	0.747	3.33182e-270			Dync2li1	2.14078e-304	0.547815	0.8	0.468	3.4944e-300			Klhl5	2.29856e-156	0.362246	0.604	0.363	3.75195e-152
Marchf5	1.76008e-144	0.473192	0.73	0.615	2.87297e-140			Kmt2e	2.229e-274	0.608291	0.776	0.577	3.6384e-270			Mgll	4.62701e-304	0.601966	0.681	0.333	7.55267e-300			Gpm6a	2.44849e-156	0.390776	0.877	0.692	3.99666e-152
Mxra7	3.91475e-144	0.479065	0.676	0.539	6.39005e-140			Syn2	1.86539e-273	0.583233	0.681	0.418	3.04488e-269			Aqp4	8.85443e-302	0.596166	0.866	0.526	1.44531e-297			Jun	4.5588e-156	0.64913	0.747	0.522	7.44133e-152
Romo1	1.28086e-143	0.317727	0.998	0.997	2.09075e-139			Rpl27a	5.85018e-272	0.299635	1	1	9.54925e-268			Mns1	1.34406e-301	0.572226	0.58	0.256	2.19391e-297			Tmem254a	3.6272e-155	0.364981	0.754	0.506	5.92069e-151
Tcf4	1.53807e-143	0.411556	0.99	0.972	2.5106e-139			Rpl21	1.03978e-271	0.330109	1	1	1.69723e-267			Mpp1	1.58953e-301	0.612526	0.576	0.261	2.59459e-297			Lxn	1.20685e-154	0.474797	0.908	0.867	1.96994e-150
Tulp4	1.99376e-141	0.401949	0.805	0.685	3.25442e-137			Cbx5	1.53533e-268	0.504115	0.974	0.926	2.50612e-264			Lrrc51	9.37008e-301	0.680454	0.718	0.399	1.52948e-296			Eno1	1.35262e-154	0.394039	0.864	0.677	2.20789e-150
Cpe	1.2373e-137	0.355677	0.999	0.997	2.01964e-133			Ephb1	6.36923e-267	0.464896	0.408	0.155	1.03965e-262			Tmem89	8.98585e-300	0.346774	0.352	0.097	1.46676e-295			Acta2	1.47251e-154	0.773854	0.562	0.337	2.40358e-150
Ndufa7	2.29002e-136	0.303932	0.999	1	3.738e-132			Vps37b	4.01005e-264	0.506816	0.633	0.358	6.5456e-260			Sfxn5	9.18799e-300	0.557851	0.758	0.414	1.49975e-295			Nebl	3.00094e-154	0.353654	0.546	0.311	4.89843e-150
Mrpl30	1.18656e-135	0.337564	0.913	0.848	1.93682e-131			Plcb1	8.38495e-263	0.663986	0.463	0.21	1.36868e-258			Cfap44	7.69622e-299	0.416858	0.353	0.099	1.25625e-294			Kcnj10	1.77813e-153	0.356977	0.747	0.477	2.90244e-149
Rps10	5.46196e-135	0.339924	0.952	0.924	8.91555e-131			Rps18	5.41911e-262	0.337181	1	1	8.84561e-258			Fuom	2.18979e-294	0.546627	0.676	0.342	3.5744e-290			Mfsd2a	2.47639e-153	0.336334	0.406	0.195	4.04221e-149
Rps18	1.72641e-133	0.301763	1	1	2.81802e-129			Kdm1a	5.03178e-261	0.523863	0.924	0.811	8.21337e-257			Capg	1.2944e-291	0.516484	0.411	0.137	2.11284e-287			Anp32b	5.91708e-153	0.470909	0.876	0.702	9.65845e-149
Capzb	3.39984e-133	0.346509	0.881	0.824	5.54955e-129			Rpl14	2.38438e-257	0.338055	1	0.999	3.89203e-253			Calml4	1.04682e-289	0.441757	0.416	0.14	1.70873e-285			Ahnak	7.21682e-151	0.513884	0.79	0.628	1.178e-146
Pfdn2	7.34305e-133	0.339925	0.921	0.86	1.19861e-128			Tbc1d9	5.99965e-257	0.506748	0.508	0.226	9.79323e-253			Cfap91	1.5247e-288	0.352921	0.302	0.073	2.48876e-284			C3	1.53976e-150	0.54202	0.326	0.14	2.51336e-146
Rpl12	1.21958e-132	0.339483	1	0.999	1.99072e-128			Pfdn5	1.21754e-256	0.38407	0.999	0.996	1.98738e-252			Naaa	3.19008e-288	0.492877	0.73	0.384	5.20716e-284			Hmgn3	2.01116e-150	0.40074	0.939	0.899	3.28281e-146
R3hdm2	6.84981e-132	0.395565	0.777	0.679	1.11809e-127			Ppp1cc	2.22436e-256	0.539359	0.792	0.588	3.63082e-252			Smpdl3a	7.99037e-288	0.536952	0.776	0.442	1.30427e-283			F3	5.14549e-150	0.333886	0.488	0.26	8.39898e-146
Eif3m	6.90135e-132	0.34894	0.855	0.805	1.12651e-127			Rdh5	6.3614e-256	0.635948	0.614	0.362	1.03837e-251			Mpp5	1.28121e-286	0.563381	0.818	0.511	2.09133e-282			Emp2	1.13347e-149	0.4092	0.639	0.402	1.85016e-145
Cox5b	9.57426e-132	0.308222	0.999	0.998	1.56281e-127			Nudt21	1.92178e-255	0.521184	0.836	0.674	3.13692e-251			Cfap36	7.72903e-286	0.631156	0.962	0.836	1.26161e-281			Acsbg1	8.43917e-149	0.441083	0.736	0.521	1.37753e-144
mt-Atp6	1.9673e-130	0.327111	1	1	3.21122e-126			Crmp1	6.24167e-255	0.941432	0.375	0.142	1.01883e-250			Slc2a1	1.64161e-284	0.431567	0.48	0.184	2.67961e-280			Hspa2	2.71891e-147	0.385022	0.67	0.425	4.43807e-143
Rplp1	2.22291e-127	0.485174	1	1	3.62846e-123			Gsg1l	2.38468e-253	0.317938	0.255	0.059	3.89251e-249			Ccn2	4.80757e-284	0.609038	0.455	0.17	7.84739e-280			Uqcrb	3.91718e-147	0.309689	0.986	0.946	6.39401e-143
Dnajb6	2.04653e-126	0.328037	0.967	0.932	3.34055e-122			Slc35f1	5.56432e-253	0.564791	0.669	0.421	9.08265e-249			Odad4	7.52849e-284	0.330619	0.323	0.084	1.22888e-279			Atp1b2	1.22536e-146	0.410429	0.767	0.544	2.00015e-142
Lgals3bp	5.58449e-126	0.430949	0.394	0.226	9.11557e-122			Zmat2	1.06897e-252	0.491471	0.92	0.811	1.74488e-248			Tomm7	4.62635e-283	0.469295	0.999	0.997	7.55159e-279			S100b	3.76222e-146	0.604546	0.303	0.124	6.14107e-142
Cbfa2t3	7.36527e-125	0.332813	0.39	0.195	1.20223e-120			Cdk2ap1	1.26561e-251	0.512233	0.68	0.438	2.06586e-247			Wwc1	6.95137e-281	0.641385	0.925	0.776	1.13467e-276			Sfxn5	8.07796e-146	0.409123	0.673	0.44	1.31857e-141
Stip1	5.59431e-124	0.486663	0.715	0.605	9.1316e-120			Zeb1	1.09004e-250	0.516123	0.813	0.612	1.77928e-246			Abhd14a	2.7176e-280	0.594987	0.796	0.493	4.43594e-276			Rida	1.13639e-145	0.540475	0.765	0.593	1.85494e-141
Top1	8.94743e-124	0.316321	0.979	0.923	1.46049e-119			Tox3	1.37175e-250	0.574593	0.712	0.468	2.2391e-246			Gpc4	8.79105e-280	0.640302	0.723	0.415	1.43496e-275			Metrn	7.89967e-144	0.34632	0.927	0.812	1.28946e-139
Nanos1	1.03843e-123	0.533168	0.398	0.209	1.69502e-119			Nudt3	3.72808e-247	0.538359	0.712	0.487	6.08535e-243			Cryab	4.72768e-279	0.648402	0.977	0.882	7.71699e-275			Nlgn3	9.78751e-144	0.291666	0.363	0.17	1.59762e-139
Hsp90aa1	2.79742e-123	0.63185	0.999	0.998	4.56623e-119			Dscaml1	1.13935e-246	0.384816	0.345	0.113	1.85976e-242			Spaca9	1.35548e-278	0.341072	0.337	0.094	2.21255e-274			Epb41l2	1.40839e-143	0.532774	0.694	0.465	2.29891e-139
Ube2r2	3.36083e-123	0.348882	0.868	0.805	5.48588e-119			Nol4	3.24619e-246	0.432515	0.272	0.073	5.29875e-242			Luzp2	3.54266e-277	0.537093	0.727	0.385	5.78268e-273			Pawr	1.98105e-140	0.298555	0.47	0.245	3.23367e-136
Rpl10a	5.73836e-123	0.317594	0.999	0.999	9.36673e-119			Shb	4.04664e-246	0.369295	0.352	0.12	6.60532e-242			Ndrg2	7.67513e-277	0.62644	0.932	0.717	1.25281e-272			Gm1673	7.51975e-140	0.331825	0.977	0.932	1.22745e-135
Sumo1	1.78534e-122	0.363968	0.946	0.919	2.91421e-118			Ppfibp2	1.56963e-245	0.399985	0.35	0.118	2.56211e-241			A2m	4.91909e-276	0.738133	0.812	0.517	8.02943e-272			S100a13	7.54618e-140	0.489698	0.87	0.75	1.23176e-135
Rtp4	2.7013e-122	0.427919	0.361	0.194	4.40934e-118			Cracd	3.4858e-245	0.603297	0.43	0.191	5.68987e-241			Crabp1	4.7376e-275	0.876053	0.566	0.269	7.73318e-271			Pdlim2	7.25139e-139	0.572383	0.555	0.344	1.18364e-134
Gamt	4.80302e-122	0.418101	0.732	0.572	7.83998e-118			Smarcd1	6.81726e-245	0.576142	0.721	0.502	1.11278e-240			Wdr66	9.96951e-275	0.413868	0.373	0.118	1.62732e-270			Pfn2	1.99514e-138	0.447592	0.884	0.742	3.25666e-134
Rps3	6.47644e-122	0.283833	1	1	1.05715e-117			Eif3e	2.90214e-244	0.482562	0.912	0.814	4.73717e-240			1700016K19Rik	1.61068e-274	0.481752	0.303	0.077	2.6291e-270			Cadm4	1.11287e-137	0.36525	0.854	0.661	1.81654e-133
Ube2d3	1.17906e-121	0.379768	0.855	0.817	1.92458e-117			Rpl37	1.01162e-242	0.285128	1	1	1.65126e-238			Ift22	1.72969e-272	0.587443	0.823	0.541	2.82337e-268			Cd200	1.51414e-137	0.267877	0.379	0.18	2.47152e-133
Arf1	2.43471e-121	0.329774	0.845	0.769	3.97417e-117			Megf11	1.51821e-242	0.411063	0.335	0.11	2.47818e-238			Spag6l	3.40609e-272	0.386099	0.295	0.073	5.55976e-268			Pid1	4.5499e-137	0.345866	0.586	0.355	7.42681e-133
Cacul1	6.59965e-121	0.437308	0.52	0.354	1.07726e-116			Hmgb3	2.41486e-242	0.500429	0.632	0.375	3.94178e-238			Ubxn11	3.45486e-271	0.3416	0.32	0.087	5.63936e-267			Chil1	5.57501e-137	0.282621	0.349	0.16	9.1001e-133
Slc1a2	1.88604e-120	0.442667	0.901	0.772	3.07858e-116			Plcxd2	8.66365e-241	0.333366	0.307	0.092	1.41417e-236			Pfkp	2.78768e-269	0.537596	0.624	0.311	4.55033e-265			Pltp	6.32616e-137	0.413806	0.666	0.44	1.03262e-132
Tecpr1	4.68734e-120	0.383788	0.492	0.324	7.65115e-116			Ppp1ca	3.03531e-240	0.469726	0.909	0.822	4.95454e-236			Akap14	4.39253e-269	0.317394	0.267	0.06	7.16992e-265			Acsl3	9.87202e-137	0.457449	0.7	0.483	1.61141e-132
Myo5a	5.0028e-120	0.410086	0.504	0.331	8.16607e-116			Rtn3	3.84745e-240	0.434066	0.959	0.905	6.28019e-236			P4ha3	1.23265e-268	0.413404	0.542	0.233	2.01205e-264			Fam189a2	1.14506e-136	0.268486	0.402	0.201	1.86908e-132
Ifit1	6.82839e-120	0.82895	0.372	0.204	1.1146e-115			Ybx1	4.49641e-240	0.43187	0.998	0.992	7.33949e-236			Plxnb1	4.70736e-268	0.49028	0.698	0.374	7.68383e-264			Gstt1	2.6652e-136	0.291546	0.375	0.182	4.35041e-132
Zfp106	7.19164e-120	0.366371	0.883	0.823	1.17389e-115			Mkrn1	5.98173e-240	0.547073	0.672	0.449	9.76397e-236			Anxa2	1.19492e-267	0.593886	0.896	0.607	1.95047e-263			Gm973	1.468e-135	0.308375	0.467	0.249	2.39621e-131
Rpl22	7.70883e-120	0.334974	0.999	0.999	1.25831e-115			Elavl3	1.76081e-239	0.819675	0.45	0.207	2.87417e-235			Clec3b	2.78235e-267	0.483126	0.474	0.187	4.54164e-263			Npas3	3.77575e-135	0.405714	0.764	0.561	6.16316e-131
Ythdc1	9.56776e-120	0.420682	0.807	0.738	1.56175e-115			Nedd4l	2.26027e-236	0.532156	0.599	0.355	3.68944e-232			Arhgef26	3.46721e-267	0.515846	0.733	0.407	5.65952e-263			Il18	1.18568e-134	0.284282	0.445	0.237	1.93538e-130
Acot13	2.70879e-119	0.377209	0.789	0.713	4.42156e-115			Tubb2b	1.02887e-235	0.697438	0.981	0.924	1.67943e-231			Cadm4	3.94305e-266	0.579651	0.889	0.651	6.43624e-262			Ldhb	2.70999e-134	0.436803	0.981	0.983	4.42352e-130
Cox17	6.15031e-119	0.369226	0.788	0.715	1.00391e-114			Glrx3	2.6207e-235	0.445017	0.954	0.893	4.27777e-231			Plscr2	1.22317e-265	0.431587	0.547	0.233	1.99658e-261			Polr3h	4.49232e-134	0.378505	0.788	0.586	7.33281e-130
Lrrfip1	1.33315e-118	0.380894	0.598	0.444	2.1761e-114			Mfap4	3.15107e-234	0.699703	0.418	0.177	5.1435e-230			Gclm	1.98477e-263	0.611717	0.88	0.652	3.23974e-259			Tmem47	7.82122e-134	0.364954	0.893	0.777	1.27666e-129
Mast4	1.60867e-118	0.406261	0.448	0.283	2.62583e-114			Rps26	1.04953e-233	0.321237	1	1	1.71314e-229			Adra2a	9.03098e-263	0.322668	0.322	0.089	1.47413e-258			Tubb4b	1.96767e-133	0.28761	0.938	0.817	3.21182e-129
Kdm1a	1.86274e-118	0.372352	0.88	0.828	3.04056e-114			Amer2	1.21639e-233	0.493901	0.513	0.27	1.98551e-229			Psph	1.49818e-262	0.524895	0.8	0.479	2.44547e-258			Hadha	1.09867e-131	0.370441	0.898	0.772	1.79336e-127
Chmp4b	5.37069e-118	0.320195	0.915	0.871	8.76657e-114			Fabp5	2.15539e-233	0.658363	0.99	0.965	3.51824e-229			Gabrb1	1.36947e-260	0.494002	0.641	0.312	2.23538e-256			Pdgfrl	1.28137e-130	0.269026	0.363	0.175	2.09158e-126
Ephb2	1.98554e-116	0.370358	0.511	0.348	3.241e-112			Sct	6.88248e-231	0.916689	0.288	0.085	1.12343e-226			Fam183b	3.51835e-260	0.494393	0.327	0.095	5.743e-256			Nrxn1	5.42467e-130	0.491168	0.889	0.764	8.85469e-126
Hpcal1	2.11997e-116	0.274465	0.281	0.125	3.46043e-112			Map2	2.54888e-230	0.884543	0.809	0.66	4.16054e-226			Hey1	7.3507e-260	0.421202	0.532	0.232	1.19986e-255			Pxdc1	1.06902e-128	0.306689	0.449	0.243	1.74496e-124
Rb1cc1	1.76062e-115	0.399907	0.728	0.637	2.87386e-111			Vat1	5.71388e-230	0.467007	0.476	0.23	9.32677e-226			Tspan15	2.75887e-259	0.451406	0.693	0.364	4.5033e-255			Cyb5a	1.30161e-128	0.337197	0.926	0.794	2.12462e-124
Nsa2	2.38425e-115	0.310284	0.971	0.953	3.89182e-111			Prkar1a	1.56537e-226	0.468671	0.972	0.94	2.55516e-222			Morn2	6.82718e-259	0.509743	0.889	0.613	1.1144e-254			Cpxm1	1.03531e-127	0.278184	0.412	0.213	1.68993e-123
H2aj	2.96118e-115	0.368661	0.98	0.963	4.83354e-111			Yy1	2.32517e-226	0.39971	0.562	0.294	3.79537e-222			S100a4	3.79997e-257	0.579607	0.468	0.188	6.20269e-253			Arhgef26	6.78027e-127	0.321514	0.663	0.428	1.10674e-122
Purb	5.48692e-115	0.323755	0.979	0.944	8.95631e-111			Snca	3.21636e-226	0.322248	0.287	0.085	5.25006e-222			Crb2	6.1697e-257	0.356724	0.413	0.148	1.00708e-252			Ldha	8.72591e-127	0.373931	0.782	0.572	1.42433e-122
Rpl7a	1.81168e-114	0.270773	1	0.998	2.95721e-110			Sars	5.37203e-226	0.461957	0.862	0.711	8.76877e-222			Nupr1l	7.27575e-255	0.384511	0.467	0.185	1.18762e-250			Sorl1	5.92664e-126	0.307676	0.512	0.298	9.67405e-122
Oasl2	4.11196e-114	0.479516	0.322	0.168	6.71196e-110			Rps23	1.20365e-223	0.263612	1	1	1.96472e-219			Omd	1.05282e-254	0.36031	0.368	0.121	1.71852e-250			Ccdc74a	1.68791e-125	0.369227	0.562	0.345	2.75517e-121
Rpl31	4.27403e-114	0.284176	0.999	0.999	6.97649e-110			Rps5	1.44838e-221	0.324723	1	1	2.36419e-217			Cav2	1.54702e-254	0.400525	0.485	0.199	2.5252e-250			Socs3	2.07467e-125	0.422399	0.493	0.286	3.38648e-121
Isg15	5.24004e-112	1.08302	0.362	0.203	8.55332e-108			Rpl18	1.50442e-220	0.281434	1	1	2.45567e-216			Capsl	3.07804e-254	0.469009	0.363	0.12	5.02428e-250			Paqr4	7.5976e-125	0.297139	0.529	0.31	1.24016e-120
Rpl39	6.8013e-111	0.342881	1	1	1.11018e-106			Ier5	4.73902e-220	0.521374	0.643	0.405	7.73551e-216			ARVCF	5.02957e-254	0.533584	0.715	0.399	8.20977e-250			Ndufb10	1.07686e-124	0.293316	0.977	0.954	1.75775e-120
H2-D1	7.28311e-111	0.523907	0.598	0.466	1.18882e-106			Anp32a	9.176e-220	0.484276	0.972	0.93	1.4978e-215			Rnf32	6.56976e-253	0.378551	0.435	0.163	1.07238e-248			4933407L21Rik	3.14937e-124	0.286353	0.398	0.202	5.14072e-120
Rbfox2	3.16549e-110	0.377229	0.608	0.436	5.16704e-106			Hnrnpd	1.66006e-217	0.499213	0.766	0.562	2.70971e-213			Pxdc1	9.42094e-252	0.428158	0.516	0.222	1.53778e-247			Cnn3	3.67954e-123	0.359642	0.972	0.98	6.00611e-119
Pdia3	4.90859e-109	0.336944	0.932	0.891	8.01229e-105			Atp2b2	2.85482e-217	0.473214	0.297	0.099	4.65992e-213			Fam216a	1.0519e-251	0.65791	0.787	0.505	1.71702e-247			Rnf144a	5.62755e-123	0.274369	0.359	0.177	9.18584e-119
Ndufc2	9.59771e-109	0.286919	0.998	0.995	1.56663e-104			Eif3f	5.3924e-217	0.41255	0.974	0.933	8.80202e-213			Pygb	1.64557e-250	0.568263	0.864	0.597	2.68606e-246			Rbp1	7.77678e-123	0.467377	0.522	0.317	1.2694e-118
Edf1	1.55598e-108	0.300499	0.986	0.976	2.53982e-104			Mapre2	4.68625e-215	0.47366	0.613	0.372	7.64936e-211			Adamtsl3	1.92532e-249	0.329323	0.372	0.123	3.1427e-245			Slc22a17	7.84236e-123	0.387959	0.73	0.526	1.28011e-118
Septin3	3.1183e-108	0.312819	0.8	0.649	5.09001e-104			Atp5g2	2.55958e-214	0.324476	0.999	0.997	4.17799e-210			Gm19935	2.19131e-249	0.477248	0.377	0.13	3.57687e-245			Ddx41	8.0202e-123	0.292259	0.553	0.336	1.30914e-118
Igtp	4.33215e-107	0.364704	0.304	0.155	7.07136e-103			Apc	2.72981e-214	0.58446	0.907	0.816	4.45588e-210			Ank	3.22136e-249	0.53083	0.747	0.437	5.25822e-245			Col11a1	1.53495e-122	0.384134	0.482	0.281	2.50549e-118
Rybp	1.1864e-106	0.342143	0.475	0.314	1.93655e-102			Glce	1.03316e-212	0.416684	0.397	0.166	1.68643e-208			6330403K07Rik	5.47883e-249	0.633932	0.728	0.408	8.94309e-245			Ctnnd2	2.17393e-122	0.359476	0.768	0.575	3.5485e-118
Nptn	2.21455e-106	0.357896	0.634	0.514	3.61482e-102			Rps15	3.64e-212	0.298432	1	1	5.94157e-208			Itga1	1.50505e-247	0.450937	0.6	0.29	2.45669e-243			Fas	3.26033e-122	0.308211	0.493	0.285	5.32184e-118
Hes6	3.84335e-106	0.372344	0.727	0.56	6.2735e-102			Matr3	9.82109e-212	0.487522	0.81	0.651	1.6031e-207			Cyb5a	3.84926e-247	0.50934	0.949	0.788	6.28314e-243			Ier3	1.48562e-121	0.376403	0.389	0.202	2.42498e-117
Sesn3	5.84293e-106	0.406516	0.874	0.802	9.53742e-102			Plppr1	1.01144e-211	0.366728	0.328	0.117	1.65097e-207			Dydc2	6.82693e-246	0.275098	0.276	0.069	1.11436e-241			Cfap298	3.18463e-121	0.385183	0.626	0.417	5.19828e-117
Mrpl20	8.45838e-106	0.29889	0.935	0.897	1.38066e-101			Sumo2	2.54876e-210	0.388181	0.996	0.989	4.16033e-206			Uqcr11	2.56892e-245	0.322852	1	0.999	4.19326e-241			Ccn2	7.32258e-121	0.326547	0.382	0.192	1.19526e-116
Egr1	4.2452e-105	0.527334	0.836	0.73	6.92943e-101			Ndufv3	3.7446e-210	0.440935	0.975	0.949	6.11231e-206			F3	2.81414e-245	0.477193	0.537	0.245	4.59352e-241			S1pr3	2.11459e-120	0.331832	0.598	0.375	3.45165e-116
Ndufb1	2.4691e-104	0.260121	0.998	0.997	4.03032e-100			Serbp1	3.78968e-210	0.370931	0.995	0.983	6.1859e-206			Zfp428	4.82869e-245	0.662676	0.851	0.59	7.88186e-241			Zcchc18	2.71046e-120	0.325928	0.57	0.358	4.42428e-116
Rps12	2.11338e-103	0.29569	1	1	3.44968e-99			Nsg2	6.71815e-210	0.629228	0.695	0.501	1.0966e-205			Nkain4	1.03767e-244	0.500572	0.68	0.368	1.69378e-240			Spats2l	5.47002e-120	0.259627	0.428	0.231	8.92872e-116
Eef1d	2.77911e-103	0.320391	0.981	0.964	4.53634e-99			Rps9	6.04919e-209	0.264298	1	1	9.87409e-205			Ak9	1.05877e-242	0.324437	0.294	0.08	1.72824e-238			Pdp1	1.27833e-119	0.321088	0.526	0.321	2.08662e-115
Prkar1a	3.59721e-103	0.350492	0.966	0.943	5.87173e-99			Stxbp1	9.2543e-209	0.430303	0.448	0.214	1.51058e-204			Atp1b2	2.82397e-242	0.541144	0.82	0.529	4.60956e-238			Gsdme	1.32021e-119	0.308981	0.526	0.312	2.15498e-115
Aimp1	4.06094e-103	0.319868	0.8	0.73	6.62867e-99			Mex3b	4.13952e-208	0.396672	0.334	0.122	6.75694e-204			S100a11	8.01904e-242	0.619469	0.967	0.855	1.30895e-237			Atp5a1	1.43004e-119	0.265635	0.988	0.964	2.33426e-115
Sec62	2.1637e-102	0.285634	0.995	0.99	3.53182e-98			Foxg1	4.58505e-208	0.621378	0.692	0.505	7.48418e-204			Spef2	1.88803e-241	0.385181	0.389	0.139	3.08184e-237			Ogn	1.35998e-118	0.599236	0.691	0.548	2.21989e-114
Tomm20	6.19441e-102	0.27613	0.95	0.919	1.01111e-97			Znrf2	3.82779e-207	0.471699	0.534	0.3	6.2481e-203			Oscp1	4.21453e-241	0.413942	0.516	0.229	6.87937e-237			Fuom	1.69367e-118	0.304858	0.589	0.369	2.76458e-114
Fgd4	1.70076e-101	0.418529	0.631	0.504	2.77615e-97			Prkce	8.3425e-207	0.45692	0.524	0.29	1.36175e-202			Tsc22d4	4.82445e-241	0.496527	0.987	0.92	7.87495e-237			Sri	2.39351e-118	0.335385	0.842	0.673	3.90693e-114
Ptov1	3.35138e-101	0.303059	0.957	0.926	5.47045e-97			Nol4l	3.37818e-206	0.365123	0.446	0.207	5.5142e-202			Ephx1	4.98646e-240	0.59376	0.865	0.623	8.1394e-236			Pcdh10	4.59878e-118	0.334642	0.834	0.646	7.5066e-114
Eif3h	5.28517e-101	0.278547	0.965	0.941	8.62698e-97			Ubb	8.69549e-206	0.278372	1	1	1.41937e-201			Mok	7.95926e-240	0.358449	0.434	0.17	1.29919e-235			Sox2	5.51684e-118	0.347673	0.963	0.896	9.00514e-114
Zc3h15	6.37506e-101	0.297518	0.911	0.881	1.0406e-96			Fam210b	1.75626e-204	0.558611	0.473	0.244	2.86674e-200			Fnbp1	5.33993e-239	0.529089	0.843	0.568	8.71636e-235			Pfkp	8.54176e-118	0.317356	0.547	0.335	1.39427e-113
Ndufb2	1.24603e-100	0.315407	0.958	0.932	2.0339e-96			Enc1	4.43779e-204	0.736987	0.541	0.31	7.2438e-200			Crybb1	1.49884e-238	0.340336	0.299	0.085	2.44655e-234			Mthfd1	1.26101e-117	0.252076	0.442	0.246	2.05834e-113
Trir	9.0306e-100	0.298679	0.885	0.848	1.47406e-95			Ncor1	7.036e-204	0.445805	0.906	0.801	1.14849e-199			Pebp1	1.49762e-237	0.387484	0.999	0.995	2.44457e-233			Chrdl1	1.82101e-117	0.25305	0.329	0.157	2.97244e-113
Tmem147	1.10327e-99	0.328911	0.835	0.799	1.80087e-95			Ptprs	7.98363e-203	0.387923	0.977	0.931	1.30317e-198			Naf1	9.28098e-237	0.411678	0.578	0.281	1.51493e-232			Junb	3.28799e-117	0.472563	0.767	0.575	5.36698e-113
Timm8b	3.21475e-99	0.274704	0.925	0.883	5.24744e-95			Aamdc	4.04209e-202	0.6141	0.89	0.871	6.5979e-198			TUSC3	1.59802e-236	0.513635	0.851	0.583	2.60844e-232			Klhl13	8.03792e-117	0.270165	0.319	0.15	1.31203e-112
Hnrnpa0	6.74346e-99	0.278667	0.955	0.921	1.10073e-94			Setbp1	5.2032e-202	0.459904	0.557	0.321	8.49319e-198			Pid1	2.63919e-235	0.462264	0.638	0.339	4.30795e-231			Nim1k	9.61071e-117	0.301227	0.583	0.359	1.56876e-112
Ghitm	8.0878e-99	0.321595	0.906	0.871	1.32017e-94			Arl6ip5	1.25233e-199	0.456977	0.707	0.518	2.04418e-195			Dnajc15	2.88545e-235	0.580479	0.857	0.622	4.70992e-231			Apoe	2.03337e-115	0.46896	1	1	3.31907e-111
Llph	2.05841e-98	0.417943	0.794	0.744	3.35995e-94			Atrx	1.54208e-199	0.476364	0.908	0.811	2.51713e-195			Hspbp1	2.79499e-234	0.430794	0.587	0.294	4.56227e-230			Meaf6	2.70231e-115	0.26251	0.483	0.278	4.41098e-111
Btbd17	2.69007e-98	0.63773	0.639	0.53	4.391e-94			mt-Cytb	9.67795e-199	0.292396	1	1	1.57973e-194			Lgals3	9.94141e-234	0.530218	0.465	0.194	1.62274e-229			Rfx4	1.15095e-114	0.308472	0.549	0.34	1.87869e-110
Rpl14	3.95432e-98	0.266036	1	0.999	6.45463e-94			Ywhab	2.3883e-198	0.503892	0.938	0.89	3.89843e-194			Cfap206	1.45109e-232	0.324158	0.286	0.078	2.36861e-228			Nkain4	1.54041e-114	0.338996	0.602	0.391	2.51441e-110
Cox6c	4.86907e-98	0.265378	1	1	7.94779e-94			Chd9	9.75169e-198	0.433381	0.697	0.472	1.59177e-193			Rsph9	2.47135e-231	0.469799	0.626	0.327	4.03399e-227			Ampd3	2.19225e-114	0.28444	0.48	0.28	3.57841e-110
Serping1	7.7481e-98	0.342964	0.563	0.408	1.26472e-93			Cd63	1.25793e-197	0.427404	0.998	0.998	2.05331e-193			A730049H05Rik	3.07721e-231	0.38359	0.405	0.154	5.02293e-227			Srsf7	2.78403e-114	0.348997	0.589	0.378	4.54437e-110
Dlgap4	5.72113e-97	0.334461	0.67	0.562	9.3386e-93			Pkia	5.04684e-197	0.618833	0.605	0.406	8.23796e-193			B9d1	3.59387e-231	0.495906	0.759	0.471	5.86628e-227			Peg3	6.99768e-114	0.284188	0.299	0.138	1.14223e-109
Tead1	7.99871e-97	0.350283	0.767	0.672	1.30563e-92			Ccdc50	5.12834e-197	0.490083	0.728	0.542	8.37099e-193			Hipk1	2.10184e-228	0.596261	0.731	0.452	3.43083e-224			1700088E04Rik	2.06014e-113	0.284706	0.522	0.311	3.36277e-109
Serpinh1	8.61104e-97	0.353976	0.845	0.77	1.40558e-92			Ctnnb1	6.92783e-196	0.404045	0.951	0.91	1.13083e-191			Erich2	4.22806e-228	0.279405	0.263	0.068	6.90146e-224			Plp1	2.56917e-113	1.33539	0.326	0.159	4.19366e-109
St13	1.80746e-96	0.365052	0.984	0.97	2.95032e-92			Mycbp2	9.1691e-196	0.508627	0.764	0.59	1.49667e-191			Ccdc30	5.88736e-228	0.381635	0.437	0.176	9.60994e-224			Hnrnpd	2.46942e-112	0.41109	0.78	0.563	4.03083e-108
Igfbp2	2.72007e-96	0.488307	0.974	0.903	4.43997e-92			Sfpq	1.16325e-195	0.535939	0.734	0.556	1.89877e-191			Pdlim2	1.76445e-227	0.502268	0.631	0.321	2.88011e-223			C1ql3	9.90743e-112	0.452125	0.544	0.341	1.61719e-107
Hspd1	3.22151e-96	0.546435	0.937	0.923	5.25847e-92			Lrrtm1	6.13757e-195	0.292039	0.255	0.076	1.00184e-190			Tagln2	6.53393e-227	0.410719	0.548	0.253	1.06653e-222			Sybu	1.15232e-111	0.26856	0.44	0.25	1.88092e-107
Tmsb4x	3.37605e-96	0.339257	1	1	5.51073e-92			Fgd4	7.81643e-195	0.47144	0.69	0.479	1.27588e-190			Cfap69	3.98981e-226	0.329165	0.342	0.114	6.51257e-222			Cnmd	3.30537e-111	0.273225	0.28	0.123	5.39536e-107
Sulf2	7.34463e-96	0.339256	0.556	0.403	1.19886e-91			Phldb2	1.02285e-194	0.412667	0.458	0.23	1.6696e-190			Degs1	5.0967e-226	0.438935	0.701	0.393	8.31934e-222			Mindy2	6.12365e-111	0.284933	0.542	0.337	9.99564e-107
Chp1	1.23666e-95	0.330532	0.636	0.521	2.0186e-91			Gsk3b	2.62094e-194	0.449294	0.952	0.892	4.27816e-190			Fhl1	7.2572e-226	0.466883	0.787	0.488	1.18459e-221			Ccn1	6.46837e-111	0.341211	0.712	0.489	1.05583e-106
Tcn2	8.23471e-95	0.271967	0.38	0.233	1.34415e-90			Nfyb	3.05733e-193	0.429418	0.648	0.423	4.99049e-189			Cetn2	6.50614e-225	0.556189	0.922	0.742	1.062e-220			Cfap126	5.68138e-110	0.347038	0.466	0.272	9.27371e-106
Nap1l1	1.13781e-94	0.277311	0.993	0.981	1.85725e-90			Btg2	2.49355e-191	0.512616	0.835	0.648	4.07022e-187			Pon2	6.73087e-225	0.470466	0.846	0.553	1.09868e-220			Prss23	1.95075e-109	0.400924	0.682	0.485	3.1842e-105
Frrs1l	1.2736e-94	0.308705	0.473	0.289	2.07889e-90			Rpl4	3.45076e-191	0.358481	0.995	0.983	5.63267e-187			Rab31	1.39598e-224	0.492281	0.882	0.641	2.27867e-220			Papss1	2.34664e-109	0.326108	0.697	0.496	3.83042e-105
Dner	2.67839e-94	0.342617	0.901	0.843	4.37194e-90			Scn8a	3.73682e-191	0.262097	0.252	0.076	6.09961e-187			Cd109	1.6433e-224	0.396417	0.506	0.232	2.68235e-220			Ank	1.02181e-108	0.320403	0.665	0.462	1.6679e-104
Glrx3	3.98694e-94	0.273861	0.937	0.9	6.50789e-90			Hmgn2	5.26225e-191	0.512491	0.809	0.679	8.58957e-187			Soat1	1.65048e-224	0.483572	0.797	0.511	2.69409e-220			Prune2	2.37665e-108	0.309005	0.522	0.324	3.87941e-104
Hagh	9.13122e-94	0.346506	0.64	0.536	1.49049e-89			Nkain3	4.70429e-189	0.374442	0.314	0.12	7.67881e-185			Cfap97d2	2.75127e-224	0.316862	0.355	0.122	4.4909e-220			Fam81a	5.47301e-108	0.273686	0.41	0.226	8.9336e-104
Serinc1	1.44747e-93	0.29957	0.849	0.783	2.36271e-89			Rpsa	4.83504e-189	0.29675	1	0.999	7.89223e-185			Dcdc2a	2.97313e-224	0.272238	0.267	0.071	4.85304e-220			Fth1	8.04935e-108	0.429845	1	1	1.31389e-103
Rab5if	1.85045e-93	0.310187	0.843	0.794	3.02049e-89			Glrx	5.42964e-189	0.38578	0.491	0.263	8.8628e-185			Agbl3	6.96653e-223	0.372989	0.49	0.215	1.13715e-218			Nde1	3.07092e-107	0.271891	0.501	0.306	5.01267e-103
Pxylp1	3.35174e-93	0.252065	0.285	0.142	5.47104e-89			Cbfa2t2	6.10762e-189	0.392803	0.449	0.226	9.96946e-185			Aldoa	2.93846e-222	0.41221	0.994	0.971	4.79645e-218			Islr	3.81724e-107	0.304747	0.388	0.211	6.23087e-103
Mrpl38	3.95019e-93	0.337194	0.556	0.433	6.44789e-89			Rpl5	1.42479e-188	0.280742	1	1	2.32569e-184			Ropn1l	2.07242e-221	0.433144	0.471	0.208	3.38281e-217			Srsf2	4.20612e-107	0.345193	0.627	0.42	6.86564e-103
Eloc	4.95244e-93	0.275955	0.917	0.885	8.08387e-89			Prrt1	2.047e-187	0.424023	0.379	0.17	3.34131e-183			Ccdc39	2.42023e-221	0.525748	0.434	0.181	3.95054e-217			Gm17455	1.36111e-106	0.270802	0.285	0.131	2.22173e-102
Chordc1	8.85029e-93	0.448319	0.618	0.518	1.44463e-88			Nav1	4.61848e-187	0.634217	0.518	0.3	7.53875e-183			Vcam1	8.77665e-221	0.38139	0.75	0.394	1.43261e-216			Sorbs1	1.52742e-106	0.336882	0.647	0.447	2.49321e-102
Sh3glb1	2.59804e-92	0.289744	0.965	0.95	4.24078e-88			Sesn3	5.32234e-187	0.456263	0.888	0.795	8.68765e-183			Chil1	3.7685e-220	0.332973	0.392	0.147	6.15132e-216			Pxmp2	2.4905e-106	0.281013	0.535	0.333	4.06524e-102
Itgav	5.05674e-92	0.326719	0.561	0.424	8.25412e-88			Plxna2	1.62386e-186	0.486915	0.579	0.358	2.65063e-182			Mrps14	4.14726e-220	0.418863	0.976	0.889	6.76957e-216			Padi2	2.91651e-106	0.300121	0.265	0.118	4.76062e-102
Ppp3ca	1.84766e-91	0.291701	0.866	0.805	3.01594e-87			Nnat	1.64552e-186	0.863938	0.623	0.421	2.68599e-182			Slc4a4	1.92908e-218	0.559443	0.771	0.47	3.14883e-214			Plcd4	3.40604e-106	0.312169	0.687	0.473	5.55968e-102
Lima1	5.1863e-91	0.377484	0.675	0.532	8.4656e-87			Lrpap1	1.0055e-185	0.485153	0.752	0.606	1.64128e-181			Srebf1	1.93602e-218	0.536933	0.659	0.376	3.16016e-214			Dynlrb2	5.25932e-106	0.347926	0.525	0.313	8.58479e-102
Sesn2	7.39197e-91	0.302956	0.419	0.273	1.20659e-86			Ank3	3.43143e-185	0.636496	0.422	0.216	5.60112e-181			Gm17018	2.19768e-217	0.496447	0.746	0.469	3.58727e-213			Tmem107	6.463e-106	0.318716	0.5	0.3	1.05496e-101
Mapkapk2	1.37202e-90	0.315162	0.542	0.4	2.23956e-86			Cdk5r1	1.02914e-184	0.449091	0.325	0.13	1.67986e-180			Crygs	2.36036e-216	0.541254	0.332	0.113	3.85281e-212			Sgip1	5.26278e-105	0.257464	0.432	0.246	8.59044e-101
Lrrc58	1.39155e-90	0.29149	0.853	0.809	2.27143e-86			Tead2	1.11732e-184	0.377814	0.504	0.272	1.82381e-180			Kcnk2	3.12823e-215	0.546176	0.847	0.576	5.1062e-211			Hmgb3	1.73969e-104	0.362879	0.61	0.39	2.83969e-100
Ndufb6	1.5543e-90	0.318443	0.906	0.873	2.53708e-86			Ptov1	2.60944e-184	0.396661	0.96	0.924	4.25939e-180			Cfap100	2.17589e-214	0.318987	0.38	0.142	3.5517e-210			Pdia4	4.13342e-104	0.352518	0.78	0.614	6.74699e-100
Baiap2	4.31313e-90	0.341608	0.516	0.373	7.04032e-86			Rsf1	6.41464e-184	0.454917	0.749	0.581	1.04706e-179			Ttc30b	2.90005e-211	0.342994	0.424	0.174	4.73375e-207			Hacd1	5.114e-103	0.270739	0.522	0.328	8.34759e-99
Elavl2	2.05339e-89	0.339328	0.545	0.345	3.35175e-85			Rpl7a	9.52808e-184	0.299474	1	0.997	1.55527e-179			Bace2	3.53324e-211	0.400994	0.589	0.291	5.76731e-207			Aig1	6.33448e-103	0.287431	0.564	0.366	1.03398e-98
Wdr26	4.076e-89	0.311435	0.815	0.77	6.65326e-85			Gadd45g	1.59717e-183	0.613946	0.9	0.806	2.60707e-179			Ddr1	8.40109e-211	0.468313	0.948	0.803	1.37131e-206			Tjp2	2.13305e-102	0.256633	0.426	0.245	3.48178e-98
Rps4x	6.07043e-89	0.259721	1	0.999	9.90876e-85			Cdkn1b	2.06952e-183	0.461864	0.775	0.612	3.37808e-179			Tctn2	2.42327e-210	0.329436	0.407	0.162	3.95551e-206			Prxl2a	5.57749e-102	0.326931	0.729	0.556	9.10413e-98
Rplp2	6.01828e-88	0.25004	1	1	9.82364e-84			Gtf3c1	1.12035e-182	0.455207	0.614	0.411	1.82874e-178			Qk	3.96189e-210	0.40212	0.99	0.945	6.467e-206			Rarres2	1.73252e-101	0.275255	0.444	0.253	2.82799e-97
Csnk2a1	8.99419e-88	0.260146	0.94	0.9	1.46812e-83			Nfia	4.52744e-182	0.501433	0.984	0.957	7.39014e-178			Ctnnal1	2.13183e-208	0.502482	0.637	0.357	3.47979e-204			Trps1	2.56776e-101	0.318122	0.645	0.447	4.19135e-97
Pbrm1	1.33083e-87	0.328265	0.868	0.824	2.17232e-83			Porcn	5.51827e-182	0.431764	0.476	0.253	9.00748e-178			Plxdc2	4.95168e-208	0.430695	0.636	0.35	8.08263e-204			Srsf6	1.52262e-100	0.300215	0.608	0.411	2.48537e-96
Riok3	2.61439e-87	0.301899	0.513	0.37	4.26747e-83			Magi1	6.70242e-182	0.4765	0.576	0.362	1.09404e-177			Abhd4	8.04519e-208	0.453551	0.846	0.569	1.31322e-203			Pmp22	2.12121e-100	0.355356	0.547	0.364	3.46245e-96
Cd164	2.32861e-86	0.338837	0.65	0.561	3.80098e-82			Rpl10a	8.48891e-182	0.282168	1	0.999	1.38565e-177			Scd1	1.67655e-206	0.488248	0.57	0.293	2.73663e-202			Cadm2	4.15552e-100	0.318198	0.614	0.415	6.78306e-96
Lats2	4.80205e-86	0.344235	0.584	0.462	7.83839e-82			Grk3	2.24347e-181	0.307348	0.297	0.107	3.66202e-177			Efhc1	6.15666e-206	0.266652	0.251	0.067	1.00495e-201			Tns3	6.23867e-100	0.355085	0.779	0.606	1.01834e-95
Tmod3	4.81342e-86	0.418189	0.533	0.419	7.85695e-82			Tmem158	1.23748e-180	0.422042	0.44	0.226	2.01995e-176			Cd59a	3.62839e-205	0.38429	0.464	0.207	5.92262e-201			Cd81	1.15096e-99	0.276059	0.999	0.994	1.87871e-95
H3f3b	5.96612e-86	0.312146	0.996	1	9.7385e-82			Cald1	2.0506e-180	0.459577	0.955	0.919	3.34719e-176			Nphp1	3.94084e-205	0.42886	0.56	0.289	6.43264e-201			Prelp	3.05248e-99	0.298768	0.502	0.307	4.98257e-95
Canx	6.80565e-86	0.370088	0.904	0.877	1.11089e-81			Onecut2	2.05825e-180	0.325459	0.28	0.095	3.35968e-176			Evi5	6.4074e-204	0.44513	0.852	0.602	1.04588e-199			Thra	3.41761e-99	0.282384	0.948	0.898	5.57857e-95
Ptgds	9.8908e-86	0.43586	0.723	0.611	1.61448e-81			Abcd2	5.35058e-179	0.307683	0.322	0.127	8.73375e-175			Cpne8	1.63639e-203	0.307366	0.358	0.133	2.67108e-199			Shisa4	1.00669e-98	0.319801	0.878	0.758	1.64321e-94
Sod1	1.16646e-85	0.311251	0.835	0.785	1.90402e-81			Lmcd1	1.05508e-178	0.352137	0.274	0.097	1.7222e-174			Cpxm1	1.84373e-202	0.348094	0.458	0.2	3.00952e-198			Chpt1	1.61781e-98	0.299965	0.75	0.553	2.64075e-94
Nfyb	1.1382e-84	0.34668	0.579	0.451	1.85789e-80			Sacs	1.52379e-178	0.4949	0.47	0.258	2.48728e-174			Ddit4l	5.98097e-201	0.490291	0.8	0.525	9.76274e-197			Msmo1	1.891e-98	0.323338	0.483	0.299	3.08668e-94
Coro1c	1.22936e-84	0.397282	0.5	0.34	2.00668e-80			Pou3f2	6.02014e-178	0.556332	0.792	0.65	9.82667e-174			Cebpd	7.00713e-201	0.563037	0.664	0.381	1.14377e-196			Cnn1	8.60445e-98	0.27478	0.279	0.131	1.4045e-93
Coro2b	2.00883e-84	0.330055	0.557	0.412	3.27902e-80			Cep170	1.70138e-177	0.487404	0.614	0.406	2.77716e-173			Bmp6	2.66625e-200	0.373338	0.555	0.279	4.35211e-196			Wdfy1	6.22956e-96	0.251055	0.461	0.272	1.01685e-91
Psmb3	2.79497e-84	0.274468	0.959	0.937	4.56223e-80			Tead1	8.21139e-177	0.469789	0.787	0.662	1.34035e-172			Hopx	5.67363e-200	0.38827	0.358	0.134	9.26106e-196			Gpr37l1	6.87197e-95	0.361339	0.511	0.329	1.12171e-90
Ier3ip1	2.82163e-84	0.283274	0.847	0.808	4.60575e-80			Btf3	2.4172e-176	0.311755	0.999	0.996	3.9456e-172			St8sia2	3.5644e-199	0.462441	0.63	0.354	5.81818e-195			Maoa	8.37959e-95	0.26208	0.535	0.343	1.3678e-90
Agap3	4.07739e-84	0.311789	0.526	0.381	6.65552e-80			Cacng5	7.2379e-176	0.356898	0.315	0.119	1.18144e-171			Tspo	1.84064e-198	0.557897	0.69	0.42	3.00448e-194			Bex3	1.09993e-94	0.3142	0.816	0.639	1.79542e-90
Trim25	4.51297e-84	0.275424	0.302	0.169	7.36652e-80			Rhbdl3	9.37299e-176	0.298693	0.326	0.132	1.52995e-171			Pdp1	2.0554e-198	0.377833	0.584	0.304	3.35503e-194			Anxa2	1.76978e-94	0.318454	0.802	0.636	2.88882e-90
Ddx24	3.20306e-83	0.279449	0.93	0.895	5.22835e-79			Timm8b	1.26098e-175	0.374135	0.94	0.876	2.0583e-171			Sdc4	1.02889e-197	0.446392	0.897	0.643	1.67945e-193			Astn1	2.01514e-94	0.251966	0.516	0.326	3.28932e-90
Zmiz1	5.10032e-83	0.340526	0.797	0.707	8.32525e-79			St3gal5	6.6654e-175	0.415592	0.508	0.3	1.08799e-170			Lxn	4.02271e-197	0.466281	0.968	0.848	6.56627e-193			Itga1	5.66389e-94	0.267993	0.508	0.318	9.24517e-90
Slc25a51	1.29672e-82	0.329352	0.509	0.384	2.11663e-78			Dync1h1	1.25598e-174	0.445938	0.773	0.624	2.05014e-170			Diaph3	4.77331e-197	0.419533	0.632	0.355	7.79148e-193			Mpst	2.46029e-93	0.288445	0.654	0.463	4.01593e-89
Lrp8	6.67571e-82	0.378999	0.619	0.471	1.08968e-77			Smarcc1	3.20886e-174	0.445106	0.786	0.635	5.23782e-170			Cfap298	7.13557e-197	0.513623	0.675	0.403	1.16474e-192			Mtss2	2.48758e-93	0.346113	0.837	0.684	4.06047e-89
Gng2	7.36715e-82	0.270864	0.483	0.316	1.20254e-77			Ppm1l	6.39796e-174	0.509859	0.641	0.449	1.04434e-169			Acsl3	8.14769e-197	0.506542	0.749	0.469	1.32995e-192			Suclg1	5.19237e-93	0.284812	0.932	0.849	8.47551e-89
Psmb7	1.23553e-81	0.273812	0.83	0.782	2.01675e-77			Nisch	4.21047e-173	0.408199	0.853	0.748	6.87275e-169			1500009L16Rik	1.67315e-196	0.416279	0.545	0.279	2.73108e-192			Gatm	5.55377e-93	0.379961	0.313	0.166	9.06542e-89
Xaf1	1.26721e-81	0.295694	0.307	0.176	2.06847e-77			Mxd4	9.20765e-173	0.438418	0.777	0.638	1.50296e-168			Kif9	1.26954e-195	0.291589	0.317	0.11	2.07227e-191			Mat2a	2.31845e-92	0.316994	0.893	0.778	3.7844e-88
Fam110a	2.80009e-81	0.291044	0.452	0.315	4.57059e-77			Tle1	2.08077e-172	0.396324	0.513	0.295	3.39645e-168			Nat14	8.74523e-194	0.348932	0.507	0.244	1.42748e-189			Ak3	3.62619e-92	0.316469	0.75	0.576	5.91903e-88
mt-Nd5	3.91526e-81	0.334115	0.99	0.974	6.39087e-77			Zfp292	2.80245e-172	0.471855	0.626	0.426	4.57444e-168			Shroom3	2.10007e-192	0.429797	0.669	0.39	3.42795e-188			Phpt1	7.02912e-92	0.264513	0.6	0.405	1.14736e-87
Gsk3b	9.17997e-81	0.270812	0.936	0.899	1.49845e-76			Mapt	3.2353e-172	0.547544	0.536	0.314	5.28098e-168			Efemp2	2.82234e-192	0.399737	0.701	0.416	4.60691e-188			Gpx1	7.2086e-92	0.337895	0.954	0.931	1.17666e-87
Ndufaf8	1.1998e-80	0.276123	0.836	0.778	1.95844e-76			Fkbp3	5.10878e-172	0.368897	0.978	0.95	8.33906e-168			Nwd1	4.9803e-192	0.361129	0.458	0.209	8.12934e-188			Ugdh	1.53355e-91	0.275277	0.454	0.278	2.50321e-87
Pcmtd1	1.38981e-80	0.326251	0.66	0.568	2.26858e-76			Smarce1	6.24691e-172	0.447469	0.772	0.631	1.01968e-167			Catip	7.502e-192	0.256399	0.269	0.082	1.22455e-187			Spon1	1.88768e-91	0.322979	0.396	0.234	3.08125e-87
Mfge8	3.40587e-80	0.404416	0.658	0.555	5.5594e-76			Akap9	1.16967e-171	0.484063	0.787	0.638	1.90926e-167			Wdr27	1.43498e-190	0.374633	0.549	0.283	2.34232e-186			Hint2	4.84422e-91	0.288781	0.741	0.558	7.90723e-87
Zfp706	4.24188e-80	0.270388	0.914	0.89	6.92402e-76			Pik3r3	1.83685e-170	0.420909	0.502	0.296	2.99829e-166			Sorbs1	1.96014e-190	0.441186	0.71	0.428	3.19953e-186			Nfic	7.1012e-91	0.267889	0.613	0.415	1.15913e-86
Mdm2	4.31387e-80	0.468477	0.543	0.429	7.04153e-76			Tomm20	7.0352e-170	0.342708	0.965	0.913	1.14836e-165			Ppp2r2b	1.98411e-190	0.39269	0.678	0.387	3.23867e-186			Pygb	3.5925e-90	0.34054	0.778	0.623	5.86404e-86
1110008P14Rik	4.35573e-80	0.286933	0.907	0.863	7.10986e-76			Zmiz2	1.54001e-169	0.378995	0.52	0.307	2.51376e-165			Lmo4	6.29403e-190	0.489609	0.959	0.835	1.02737e-185			Smim1	5.84413e-90	0.291109	0.601	0.411	9.53938e-86
Bnip3l	6.91219e-80	0.27294	0.934	0.903	1.12828e-75			Ddx6	6.57092e-168	0.42926	0.789	0.659	1.07257e-163			Ephx4	6.52021e-190	0.339616	0.409	0.171	1.06429e-185			Mrpl42	2.39115e-89	0.280318	0.806	0.642	3.90308e-85
Ddx58	2.29641e-79	0.363869	0.36	0.232	3.74843e-75			Cttnbp2	1.59694e-167	0.470143	0.489	0.28	2.60668e-163			Dynlt2b	2.73193e-188	0.458001	0.706	0.442	4.45933e-184			Psph	3.74972e-89	0.25512	0.712	0.506	6.12067e-85
Rprm	3.63076e-79	0.46318	0.529	0.394	5.92649e-75			Zfp106	2.01133e-166	0.395663	0.895	0.817	3.2831e-162			Nid2	9.62897e-188	0.28048	0.328	0.12	1.57174e-183			Bex2	4.4423e-89	0.262582	0.469	0.279	7.25117e-85
Hsph1	2.7362e-77	0.472891	0.663	0.58	4.46631e-73			Snrpf	5.49616e-166	0.374919	0.876	0.788	8.97138e-162			Acsbg1	1.93435e-187	0.447621	0.792	0.505	3.15744e-183			Decr1	6.26575e-89	0.276088	0.596	0.411	1.02276e-84
Mtdh	3.92803e-77	0.270965	0.896	0.872	6.41172e-73			Tubb5	9.23923e-166	0.728329	0.904	0.846	1.50812e-161			Gm5617	5.23436e-187	0.498611	0.732	0.483	8.54404e-183			Vim	9.95179e-89	0.332156	0.996	0.996	1.62443e-84
Dbn1	5.89918e-77	0.276411	0.687	0.556	9.62923e-73			Gdi1	1.09714e-165	0.432119	0.664	0.481	1.79087e-161			Ptn	5.85046e-187	0.359416	0.949	0.799	9.5497e-183			Sbf2	1.20074e-87	0.25175	0.458	0.282	1.95996e-83
Rragd	4.83962e-75	0.29486	0.468	0.344	7.89971e-71			6430548M08Rik	1.53411e-165	0.327562	0.368	0.171	2.50412e-161			Prune2	4.23225e-186	0.384835	0.58	0.306	6.90831e-182			Scg3	1.65649e-87	0.293258	0.869	0.743	2.70388e-83
Rabggtb	1.04122e-74	0.316953	0.485	0.372	1.69958e-70			Frmd4a	7.08156e-165	0.329243	0.411	0.208	1.15592e-160			Rsu1	6.75161e-186	0.408688	0.819	0.539	1.10207e-181			Pcdh9	9.64751e-87	0.291667	0.347	0.193	1.57476e-82
Ankrd12	1.54098e-74	0.308983	0.75	0.673	2.51534e-70			Rprm	7.80699e-164	0.588475	0.578	0.372	1.27434e-159			Tcerg1l	1.90347e-185	0.290941	0.328	0.118	3.10703e-181			Sox6	2.87336e-86	0.376406	0.663	0.486	4.69018e-82
Vldlr	2.587e-74	0.318015	0.287	0.161	4.22275e-70			Zfp704	1.26454e-163	0.499079	0.564	0.367	2.06412e-159			Pbxip1	4.03393e-185	0.434847	0.95	0.804	6.58458e-181			Arf5	3.76305e-86	0.261067	0.945	0.872	6.14242e-82
Rdh5	2.70081e-74	0.32085	0.531	0.396	4.40852e-70			Kcna2	1.53985e-163	0.340852	0.332	0.142	2.5135e-159			Ston2	6.1125e-185	0.397519	0.602	0.333	9.97744e-181			Gm2a	4.57009e-86	0.283026	0.736	0.546	7.45976e-82
Dnajb1	4.03488e-74	0.309701	0.423	0.301	6.58613e-70			Kif21a	8.53986e-163	0.511507	0.677	0.506	1.39396e-158			Rdh10	9.96396e-185	0.353873	0.48	0.23	1.62642e-180			Tln2	5.82052e-86	0.282849	0.511	0.336	9.50083e-82
Irf9	4.14401e-74	0.274259	0.367	0.24	6.76427e-70			Rbm39	2.04554e-162	0.347408	0.992	0.97	3.33894e-158			Cnmd	5.77674e-184	0.367912	0.314	0.113	9.42937e-180			Naaa	5.88226e-86	0.270146	0.608	0.422	9.60162e-82
Mycbp2	1.1462e-73	0.310495	0.703	0.614	1.87094e-69			Brd3	1.06509e-161	0.420243	0.695	0.517	1.73855e-157			Casc1	2.80699e-183	0.272775	0.274	0.087	4.58185e-179			Etfb	1.8417e-85	0.270219	0.669	0.485	3.00621e-81
Psmc6	1.9494e-73	0.276429	0.782	0.746	3.182e-69			Synrg	1.99903e-161	0.398374	0.629	0.432	3.26301e-157			Tppp3	4.10639e-183	0.613281	0.502	0.258	6.70287e-179			Gpx8	3.27571e-85	0.309835	0.704	0.538	5.34695e-81
Polr2j	5.70121e-73	0.264842	0.876	0.859	9.30609e-69			Fnbp1l	1.74373e-160	0.610861	0.529	0.338	2.84628e-156			Capns1	9.46522e-183	0.433694	0.932	0.776	1.54501e-178			Igfbp5	3.57803e-85	0.34236	0.94	0.905	5.84043e-81
Sar1b	8.11782e-73	0.266491	0.923	0.9	1.32507e-68			Erp29	2.03169e-160	0.365602	0.87	0.776	3.31632e-156			Traf1	1.79683e-182	0.335034	0.381	0.155	2.93297e-178			Svbp	8.89031e-85	0.271332	0.829	0.675	1.45117e-80
Tmbim4	1.26361e-72	0.303146	0.706	0.652	2.06258e-68			Gse1	2.74994e-160	0.346966	0.374	0.176	4.48873e-156			Fn1	5.61144e-182	0.401438	0.489	0.242	9.15955e-178			Clec3b	3.8819e-84	0.303073	0.375	0.217	6.33642e-80
Selenom	2.91096e-72	0.393635	0.667	0.593	4.75155e-68			Sdc3	7.93205e-160	0.364733	0.511	0.293	1.29475e-155			Gnai2	1.11293e-181	0.321768	0.999	0.987	1.81664e-177			Ly6h	4.79717e-84	0.348124	0.396	0.234	7.83042e-80
Rnf213	2.65148e-71	0.357436	0.319	0.199	4.32801e-67			Ccnd2	1.84344e-159	0.505569	0.98	0.952	3.00905e-155			Cfap52	2.28694e-181	0.273235	0.273	0.087	3.73298e-177			Ckap5	2.49394e-83	0.304171	0.839	0.711	4.07086e-79
Porcn	2.69404e-71	0.324559	0.412	0.28	4.39748e-67			Mtch1	3.11456e-159	0.467094	0.804	0.701	5.08389e-155			Prxl2a	1.23434e-180	0.436347	0.798	0.534	2.01481e-176			Tmem160	2.50122e-83	0.291427	0.728	0.562	4.08273e-79
Lamp2	2.93373e-71	0.263946	0.912	0.87	4.78873e-67			Stmn3	2.55059e-158	0.860113	0.479	0.291	4.16333e-154			Drc3	1.36856e-180	0.299805	0.261	0.082	2.2339e-176			Lgals1	1.09864e-82	0.333177	0.94	0.9	1.79331e-78
Atp6ap2	4.45136e-71	0.277987	0.589	0.489	7.26595e-67			Serinc1	2.86952e-158	0.379834	0.868	0.774	4.68392e-154			Drc1	3.93638e-180	0.294675	0.341	0.131	6.42536e-176			Itgb8	4.34659e-82	0.314477	0.66	0.472	7.09494e-78
Psap	1.77869e-70	0.260532	0.983	0.969	2.90336e-66			Galnt18	3.8201e-157	0.34428	0.437	0.234	6.23555e-153			Irak1bp1	4.01336e-180	0.397142	0.685	0.417	6.551e-176			Mns1	7.23626e-82	0.251083	0.468	0.29	1.18117e-77
Fbxo32	1.93294e-70	0.333136	0.408	0.278	3.15513e-66			Fubp1	1.25945e-156	0.420757	0.764	0.61	2.05579e-152			Nme7	5.17157e-180	0.324584	0.499	0.244	8.44156e-176			Scd1	7.65923e-82	0.263479	0.491	0.317	1.25022e-77
Ei24	3.20698e-70	0.299849	0.805	0.767	5.23476e-66			Ywhag	2.28989e-156	0.487685	0.741	0.605	3.73778e-152			Mrps6	2.06163e-179	0.44402	0.962	0.863	3.3652e-175			Efemp2	7.62038e-81	0.270938	0.62	0.44	1.24387e-76
Abat	3.69211e-70	0.311337	0.781	0.723	6.02662e-66			Tulp4	6.43275e-155	0.449178	0.81	0.68	1.05002e-150			Glul	2.47591e-179	0.632689	0.832	0.644	4.04144e-175			Anxa3	1.28677e-80	0.339848	0.49	0.326	2.1004e-76
Scoc	3.88266e-70	0.263681	0.819	0.787	6.33767e-66			Psmb1	1.01544e-154	0.334254	0.981	0.958	1.6575e-150			Iqck	3.65757e-179	0.263035	0.314	0.114	5.97025e-175			H1f2	9.56959e-80	0.265235	0.4	0.242	1.56204e-75
Mfap4	4.40661e-70	0.344597	0.345	0.208	7.19291e-66			Soga3	1.8837e-154	0.54576	0.587	0.417	3.07477e-150			Ccdc173	4.17212e-179	0.360504	0.423	0.188	6.81015e-175			Emc2	9.94842e-80	0.26712	0.736	0.562	1.62388e-75
Plk2	5.31116e-70	0.32604	0.334	0.206	8.66941e-66			Zcchc17	3.32429e-154	0.382927	0.832	0.729	5.42624e-150			Timp3	6.35429e-179	0.599677	0.774	0.516	1.03721e-174			Spata33	1.33361e-79	0.256396	0.445	0.281	2.17685e-75
Rfx7	1.40819e-69	0.279863	0.535	0.408	2.29858e-65			2610001J05Rik	9.3084e-154	0.3966	0.608	0.427	1.51941e-149			Synpo2	3.55956e-178	0.305819	0.409	0.178	5.81027e-174			Hspa5	6.24142e-78	0.304608	0.936	0.878	1.01879e-73
Sqstm1	1.84706e-69	0.323053	0.733	0.686	3.01495e-65			Atxn10	1.12471e-153	0.341689	0.949	0.907	1.83586e-149			C1ql3	2.04836e-177	0.582306	0.584	0.329	3.34353e-173			Rab9	6.47229e-78	0.259024	0.676	0.495	1.05647e-73
Eef1g	1.95748e-69	0.251085	0.971	0.951	3.1952e-65			mt-Co2	6.09186e-153	0.267947	1	1	9.94375e-149			Aldh7a1	2.65394e-177	0.40944	0.806	0.544	4.33202e-173			Osbpl1a	5.2121e-77	0.321984	0.695	0.545	8.50772e-73
Spag9	4.72454e-69	0.261796	0.899	0.85	7.71186e-65			Ppp4r2	7.62236e-153	0.39233	0.696	0.527	1.2442e-148			Cyp46a1	5.29933e-177	0.272896	0.363	0.147	8.65009e-173			S100a6	2.81569e-76	0.405035	0.903	0.881	4.59605e-72
Bnip2	1.06641e-68	0.284219	0.659	0.594	1.7407e-64			Csnk1a1	8.74191e-153	0.351685	0.962	0.914	1.42694e-148			Prss23	1.24279e-176	0.483439	0.73	0.471	2.02861e-172			Morf4l2	3.09559e-76	0.268173	0.918	0.848	5.05293e-72
Spg21	2.19583e-68	0.274533	0.605	0.51	3.58425e-64			Tcp11l1	2.36424e-152	0.267181	0.325	0.144	3.85916e-148			Fat1	6.76744e-176	0.476076	0.839	0.623	1.10465e-171			Rpn1	4.80862e-76	0.274721	0.733	0.568	7.84911e-72
Ap3s1	4.26818e-68	0.269609	0.718	0.66	6.96695e-64			Lingo1	2.70206e-152	0.355922	0.476	0.279	4.41058e-148			Sirt2	1.46461e-175	0.313047	0.934	0.732	2.39068e-171			Rln1	6.78692e-76	0.255436	0.358	0.208	1.10783e-71
Tead2	4.60928e-68	0.274366	0.43	0.302	7.52372e-64			Gnao1	2.71973e-152	0.464542	0.759	0.644	4.43942e-148			Ogg1	3.25905e-175	0.269468	0.325	0.122	5.31975e-171			Abcd3	8.526e-76	0.270344	0.691	0.519	1.3917e-71
Scarb2	6.10751e-68	0.277293	0.709	0.64	9.96929e-64			Prmt1	3.57313e-152	0.479148	0.692	0.535	5.83242e-148			Cox7a1	5.27188e-174	0.421908	0.444	0.21	8.60529e-170			Rsph1	6.51349e-75	0.30306	0.503	0.332	1.0632e-70
Aff4	4.81557e-67	0.29496	0.75	0.704	7.86045e-63			Klf7	1.32086e-151	0.479499	0.641	0.456	2.15604e-147			Efcab12	5.99614e-174	0.270884	0.287	0.099	9.78751e-170			Cst3	3.16108e-74	0.373131	0.999	1	5.15983e-70
Adgrg1	5.37662e-67	0.275088	0.5	0.385	8.77626e-63			Pgap1	2.10752e-151	0.365678	0.318	0.142	3.4401e-147			Cd81	7.51123e-174	0.36645	0.999	0.994	1.22606e-169			Tspan6	1.04296e-73	0.25198	0.639	0.464	1.70242e-69
Atp13a3	1.24019e-66	0.277266	0.472	0.358	2.02436e-62			Rasgef1b	1.39397e-150	0.287403	0.274	0.108	2.27538e-146			Phlpp1	2.64178e-173	0.407035	0.692	0.438	4.31217e-169			Ctsh	1.18858e-73	0.269488	0.265	0.136	1.94011e-69
Slc35f1	4.89125e-66	0.293521	0.575	0.458	7.98399e-62			Idnk	6.80601e-150	0.393286	0.629	0.446	1.11095e-145			Tmem17	6.62302e-173	0.2673	0.307	0.112	1.08108e-168			Phyh	4.04357e-73	0.284836	0.589	0.427	6.60032e-69
Cct4	9.04259e-66	0.255416	0.776	0.737	1.47602e-61			Nova2	7.37024e-150	0.39862	0.52	0.325	1.20304e-145			Slc38a3	1.61219e-172	0.351511	0.465	0.226	2.63157e-168			Glul	9.64688e-73	0.418215	0.78	0.66	1.57466e-68
Ebpl	1.17798e-65	0.327839	0.626	0.559	1.92281e-61			Bex2	8.50838e-150	0.514564	0.467	0.275	1.38882e-145			Gng5	3.88207e-172	0.295192	1	0.995	6.33671e-168			Arpc1b	3.4076e-72	0.443098	0.512	0.358	5.56222e-68
Atp6ap1	1.46189e-65	0.27917	0.597	0.508	2.38625e-61			Pxylp1	1.04726e-149	0.270687	0.31	0.129	1.70944e-145			Rbp1	4.47059e-172	0.518273	0.56	0.306	7.29735e-168			Gsn	3.66474e-72	0.304091	0.64	0.468	5.98195e-68
Fam104a	2.21244e-65	0.276572	0.86	0.846	3.61136e-61			Son	1.13788e-148	0.350099	0.984	0.961	1.85737e-144			Glycam1	8.3835e-172	0.513012	0.366	0.152	1.36844e-167			Fermt2	1.61579e-71	0.261692	0.858	0.739	2.63745e-67
Nars	2.08676e-64	0.381764	0.77	0.751	3.40622e-60			Med28	2.05535e-146	0.352249	0.787	0.656	3.35495e-142			Erlin2	3.84475e-171	0.567648	0.631	0.395	6.27578e-167			Coa6	4.60527e-71	0.289652	0.621	0.473	7.51718e-67
Ppp1cc	4.43767e-64	0.280559	0.701	0.623	7.24361e-60			Zfp423	2.41649e-146	0.32772	0.393	0.209	3.94444e-142			Iqcc	3.00138e-170	0.354971	0.571	0.312	4.89915e-166			Acadl	6.78288e-71	0.258286	0.759	0.598	1.10717e-66
Fkbpl	4.50846e-64	0.253875	0.405	0.281	7.35916e-60			Chn1	2.59272e-146	0.289952	0.332	0.154	4.2321e-142			Gm2a	1.22896e-169	0.389329	0.8	0.526	2.00603e-165			Idh1	7.24727e-71	0.289127	0.691	0.525	1.18297e-66
Polr2g	6.75242e-64	0.255415	0.768	0.725	1.1022e-59			Tmem223	8.59249e-146	0.3885	0.798	0.67	1.40255e-141			Odad1	4.41137e-169	0.277576	0.266	0.089	7.20067e-165			Ctnna2	7.85723e-71	0.253839	0.559	0.392	1.28254e-66
Ube2h	9.66222e-64	0.277285	0.738	0.689	1.57716e-59			Nme1	2.22243e-145	0.409487	0.949	0.913	3.62768e-141			Rnd3	8.19694e-169	0.460202	0.711	0.453	1.33799e-164			Gpam	1.20733e-70	0.278022	0.45	0.298	1.97073e-66
Mib1	4.40521e-63	0.295629	0.568	0.476	7.19062e-59			Dapk1	3.08543e-144	0.353385	0.572	0.375	5.03634e-140			Cav1	1.72487e-168	0.333095	0.469	0.229	2.81551e-164			Alyref	2.46323e-70	0.256483	0.595	0.427	4.02073e-66
Abi1	8.6186e-63	0.297754	0.614	0.537	1.40681e-58			Mcf2l	4.04732e-144	0.266229	0.264	0.103	6.60645e-140			Inca1	1.20469e-166	0.250479	0.316	0.119	1.96642e-162			Arap2	1.01272e-69	0.268458	0.542	0.38	1.65307e-65
Calu	9.85448e-62	0.298324	0.662	0.591	1.60855e-57			Prrc2b	4.43588e-144	0.391487	0.712	0.553	7.24069e-140			Mdh1	1.88004e-166	0.387062	0.964	0.87	3.06879e-162			Flna	4.02255e-69	0.25833	0.691	0.52	6.56601e-65
Gbp3	1.68535e-61	0.259428	0.258	0.153	2.75099e-57			Pard3	3.3666e-143	0.369094	0.543	0.351	5.4953e-139			S100a1	9.74028e-166	0.425102	0.942	0.782	1.58991e-161			Soat1	3.16938e-68	0.260815	0.702	0.54	5.17337e-64
Mnat1	2.02571e-61	0.289521	0.572	0.489	3.30656e-57			Slc4a7	7.67445e-143	0.369228	0.517	0.318	1.2527e-138			Inf2	4.09074e-165	0.310822	0.376	0.162	6.67732e-161			Pfn1	3.54053e-68	0.257399	0.988	0.96	5.7792e-64
Nol4l	2.70715e-61	0.299861	0.365	0.24	4.41888e-57			Cadps	1.45473e-142	0.418271	0.531	0.338	2.37456e-138			Cibar1	1.47629e-164	0.411703	0.825	0.595	2.40975e-160			Zfp462	3.78391e-68	0.272973	0.43	0.276	6.17648e-64
Kmt2a	2.79656e-61	0.32597	0.714	0.661	4.56483e-57			Rack1	2.10214e-142	0.257851	0.999	0.997	3.43132e-138			Ift74	1.78415e-164	0.455085	0.754	0.503	2.91227e-160			Tprgl	9.30662e-68	0.252673	0.697	0.539	1.51912e-63
Bicd2	5.96954e-61	0.280485	0.443	0.337	9.74408e-57			Nav2	2.83388e-142	0.436268	0.608	0.431	4.62575e-138			Ift81	2.82132e-164	0.371921	0.559	0.308	4.60524e-160			Tmem132b	1.18504e-67	0.256201	0.439	0.283	1.93434e-63
Prrc2b	3.63326e-60	0.270671	0.654	0.577	5.93057e-56			Kdm5b	3.07667e-142	0.402094	0.613	0.447	5.02205e-138			Arhgef4	1.96378e-163	0.303801	0.425	0.197	3.20548e-159			Timp3	9.19442e-67	0.278029	0.707	0.536	1.5008e-62
Cnpy2	9.81995e-60	0.253571	0.925	0.908	1.60291e-55			Epb41	1.67506e-141	0.334311	0.405	0.214	2.73421e-137			Pxmp2	2.65282e-163	0.321444	0.584	0.318	4.3302e-159			Specc1	1.66281e-66	0.274563	0.569	0.404	2.71421e-62
Txnl1	1.08471e-58	0.283114	0.848	0.831	1.77058e-54			Ahsa2	2.35738e-141	0.363849	0.622	0.438	3.84795e-137			Otud1	5.24677e-163	0.290179	0.361	0.152	8.5643e-159			Cyp51	2.01752e-66	0.340895	0.441	0.295	3.29319e-62
Afap1	5.0795e-58	0.268514	0.66	0.554	8.29127e-54			Tia1	5.02932e-141	0.404554	0.669	0.494	8.20936e-137			Bdh1	5.28439e-163	0.336321	0.527	0.274	8.62571e-159			Gclm	2.17386e-66	0.275229	0.807	0.675	3.5484e-62
Nktr	8.95283e-58	0.31207	0.65	0.581	1.46137e-53			Sdk2	6.4044e-141	0.362233	0.372	0.189	1.04539e-136			Tkt	3.8883e-162	0.411951	0.897	0.681	6.34687e-158			Nasp	2.45701e-66	0.402089	0.445	0.29	4.01058e-62
Mbnl2	2.22775e-57	0.297795	0.749	0.716	3.63635e-53			Morf4l1	2.23983e-140	0.298982	0.996	0.988	3.65608e-136			Etfbkmt	6.66597e-162	0.278267	0.315	0.122	1.08809e-157			Cnp	6.26812e-66	0.521776	0.633	0.472	1.02315e-61
Serpinb6a	3.62687e-57	0.269117	0.581	0.506	5.92014e-53			Inka2	2.59812e-140	0.306616	0.466	0.255	4.24091e-136			Plec	1.12728e-161	0.401746	0.756	0.498	1.84006e-157			Tnr	1.57089e-65	0.535993	0.29	0.167	2.56416e-61
Kdm7a	5.07803e-57	0.332531	0.528	0.438	8.28887e-53			Cux1	6.93197e-140	0.368259	0.724	0.57	1.13151e-135			Hsbp1	1.73884e-160	0.310112	0.998	0.991	2.83831e-156			Gltp	3.94268e-64	0.251477	0.398	0.254	6.43564e-60
Zbtb18	1.3707e-56	0.263786	0.641	0.553	2.2374e-52			Hdgfl3	8.28757e-140	0.398016	0.529	0.345	1.35278e-135			Ndufb10	2.4879e-160	0.338678	0.988	0.951	4.061e-156			Dclk1	6.01213e-64	0.285311	0.714	0.551	9.8136e-60
Ahsa2	1.47741e-56	0.253058	0.561	0.463	2.41158e-52			Fkbp1a	2.64363e-139	0.349565	0.934	0.901	4.31519e-135			Gas2l1	3.43336e-160	0.324086	0.53	0.283	5.60427e-156			Enho	7.9013e-64	0.282449	0.715	0.583	1.28973e-59
Pten	1.26191e-55	0.251465	0.772	0.746	2.05982e-51			Adcyap1r1	2.98053e-139	0.446481	0.646	0.48	4.86512e-135			Me1	4.23808e-160	0.363803	0.673	0.409	6.91782e-156			Meig1	6.53513e-63	0.311851	0.598	0.439	1.06673e-58
Fam174a	8.18897e-55	0.266498	0.598	0.532	1.33669e-50			Rgs17	3.53109e-139	0.36573	0.459	0.267	5.7638e-135			Cobll1	2.73667e-159	0.317324	0.491	0.252	4.46707e-155			Morn2	2.83648e-61	0.27131	0.766	0.652	4.62998e-57
Zcchc24	3.04768e-54	0.289346	0.69	0.646	4.97473e-50			Nsd1	4.82694e-139	0.380253	0.633	0.462	7.87901e-135			Itih5	3.81382e-159	0.34342	0.49	0.245	6.22531e-155			S100a16	1.54901e-59	0.273498	0.811	0.687	2.52845e-55
Stx16	3.13127e-54	0.258073	0.47	0.372	5.11118e-50			Ddah2	4.54933e-138	0.391431	0.913	0.858	7.42587e-134			Kif22	2.66631e-158	0.314627	0.297	0.112	4.35222e-154			Klf13	2.8184e-58	0.255841	0.564	0.408	4.60047e-54
Mlec	3.80729e-54	0.263299	0.761	0.726	6.21464e-50			Mrpl23	8.28051e-138	0.356485	0.748	0.601	1.35163e-133			Ckap5	2.95817e-158	0.428897	0.89	0.696	4.82862e-154			Dynll1	4.83164e-54	0.271693	0.997	0.985	7.88669e-50
Cd47	5.47453e-54	0.252958	0.621	0.535	8.93607e-50			Phc2	1.1662e-137	0.334803	0.598	0.409	1.90358e-133			1110032A03Rik	3.58536e-158	0.453135	0.814	0.582	5.85239e-154			Ruvbl2	1.63565e-53	0.253606	0.447	0.305	2.66987e-49
Grina	1.03655e-53	0.283394	0.794	0.763	1.69197e-49			Ndfip1	1.92813e-137	0.326569	0.984	0.976	3.14728e-133			Armc2	1.44422e-157	0.253075	0.34	0.139	2.3574e-153			Syap1	3.13995e-53	0.276389	0.707	0.587	5.12535e-49
Sppl2a	2.37981e-53	0.25348	0.54	0.456	3.88457e-49			Ppp2r2d	5.48581e-137	0.353104	0.574	0.398	8.95449e-133			Pigbos1	2.23292e-157	0.404082	0.806	0.575	3.64479e-153			Rassf4	4.89823e-53	0.264094	0.448	0.314	7.99538e-49
Gls	5.20152e-53	0.259718	0.448	0.348	8.49045e-49			Castor2	1.74187e-136	0.361941	0.516	0.333	2.84326e-132			Slc35a2	8.33022e-157	0.319329	0.53	0.286	1.35974e-152			Lix1	1.1551e-52	0.263076	0.647	0.515	1.88546e-48
Tgoln1	2.59191e-52	0.301414	0.537	0.46	4.23078e-48			Tspan5	4.93596e-136	0.356006	0.601	0.419	8.05697e-132			Mmut	8.40348e-157	0.349918	0.619	0.366	1.3717e-152			H2ac24	7.19021e-52	1.0427	0.286	0.172	1.17366e-47
Tspan5	3.01452e-52	0.25425	0.539	0.444	4.9206e-48			Eef2	7.67509e-136	0.281239	0.995	0.98	1.2528e-131			Ctnnd2	9.09948e-157	0.408643	0.801	0.565	1.48531e-152			Gria2	3.30485e-50	0.496384	0.443	0.313	5.39451e-46
Taf1d	3.22115e-52	0.393689	0.503	0.415	5.25789e-48			Rpp25l	2.50059e-135	0.31514	0.517	0.332	4.08172e-131			Cadm2	4.30801e-156	0.379508	0.66	0.401	7.03197e-152			Fos	2.67955e-48	0.420184	0.864	0.783	4.37383e-44
Mapre2	8.65217e-52	0.250386	0.52	0.409	1.41229e-47			Rab3a	5.08908e-135	0.569931	0.402	0.237	8.3069e-131			Dnajc3	1.02233e-155	0.441379	0.837	0.615	1.66874e-151			Xylt1	3.11327e-46	0.287251	0.301	0.195	5.08179e-42
Lrrn2	1.36242e-51	0.259438	0.458	0.359	2.22388e-47			Smarcc2	1.64362e-134	0.397528	0.661	0.505	2.68288e-130			Tagln	1.80785e-155	0.703674	0.639	0.395	2.95095e-151			Pcna	1.06151e-45	0.261828	0.477	0.346	1.73271e-41
Ergic2	1.38437e-51	0.251351	0.596	0.525	2.25971e-47			Ptk2	4.834e-134	0.323852	0.507	0.321	7.89054e-130			Tuba1b	6.81078e-154	0.384262	0.846	0.588	1.11172e-149			Csrp2	6.35936e-43	0.268593	0.343	0.233	1.03804e-38
Eif2ak2	5.08405e-51	0.359185	0.514	0.44	8.29869e-47			Hmgn5	5.78289e-134	0.382392	0.552	0.363	9.43941e-130			Gsdme	1.58638e-153	0.411444	0.542	0.308	2.58945e-149			Mbd1	5.09339e-40	0.297224	0.456	0.337	8.31394e-36
Apba2	8.84095e-51	0.280719	0.523	0.405	1.44311e-46			Rsrc2	1.30605e-133	0.368121	0.848	0.748	2.13187e-129			Elmod1	3.59001e-153	0.27648	0.266	0.095	5.85997e-149			Ifitm2	2.99518e-37	0.290802	0.81	0.771	4.88903e-33
Asns	2.18486e-50	0.311428	0.317	0.221	3.56634e-46			Bzw2	5.60867e-133	0.438935	0.614	0.44	9.15503e-129			Avpi1	1.44415e-151	0.332732	0.606	0.35	2.35728e-147			Sfpq	1.199e-35	0.250089	0.702	0.572	1.95713e-31
Phc2	4.54486e-47	0.263198	0.521	0.439	7.41857e-43			Ptpn1	2.03938e-132	0.370835	0.641	0.479	3.32888e-128			Sub1	1.49827e-151	0.356254	0.988	0.956	2.44562e-147			Egfr	1.03508e-34	0.272005	0.354	0.257	1.68955e-30
Supt5	4.54602e-47	0.257462	0.631	0.578	7.42047e-43			Snrpe	5.57968e-132	0.300144	0.989	0.977	9.10771e-128			Cep19	1.32654e-150	0.335329	0.566	0.322	2.1653e-146			Tmem176a	9.66412e-34	0.282946	0.613	0.488	1.57747e-29
Slc4a7	1.3756e-46	0.252504	0.449	0.346	2.24539e-42			Nono	8.80815e-132	0.370357	0.802	0.684	1.43775e-127			Pdia4	7.90652e-150	0.394594	0.83	0.599	1.29058e-145			Ncald	6.54692e-32	0.370477	0.389	0.296	1.06865e-27
Mak16	5.14849e-46	0.302183	0.475	0.391	8.40389e-42			Pkig	1.32218e-131	0.362058	0.765	0.654	2.1582e-127			Kiz	2.45229e-149	0.31757	0.53	0.29	4.00287e-145			Olig1	7.59064e-32	0.941649	0.46	0.367	1.23902e-27
Dnttip2	3.23485e-45	0.266171	0.516	0.451	5.28025e-41			Mrfap1	1.83121e-131	0.288264	0.973	0.955	2.98908e-127			Mgmt	2.46241e-149	0.370105	0.538	0.295	4.0194e-145			Hnrnpa3	1.47115e-30	0.299274	0.831	0.743	2.40135e-26
Gria3	7.91736e-45	0.254244	0.4	0.308	1.29235e-40			Rfx7	2.30615e-131	0.356806	0.574	0.391	3.76432e-127			H4c9	1.04236e-148	0.395715	0.441	0.224	1.70145e-144			Tagln	5.13307e-30	0.310582	0.53	0.429	8.37871e-26
Klhl24	1.05012e-41	0.275691	0.655	0.625	1.71412e-37			Hdac2	2.95512e-131	0.414928	0.693	0.559	4.82364e-127			Me2	1.26265e-148	0.349575	0.577	0.331	2.06103e-144			Fchsd2	1.15581e-28	0.293999	0.377	0.289	1.88663e-24
Gfer	2.997e-41	0.356977	0.503	0.445	4.892e-37			Map1lc3b	3.22702e-131	0.297336	0.986	0.971	5.26746e-127			Arl6	1.52826e-148	0.308678	0.506	0.269	2.49458e-144			Lmnb1	4.48605e-28	0.289638	0.262	0.181	7.32257e-24
Cox6a1	1.17946e-40	0.251494	0.986	0.983	1.92524e-36			Zmynd8	3.55616e-131	0.401444	0.566	0.395	5.80471e-127			Enpp5	2.97938e-148	0.334809	0.599	0.349	4.86325e-144			H2ax	1.42607e-23	0.271457	0.365	0.278	2.32777e-19
Mybl1	1.83073e-40	0.302169	0.347	0.264	2.98831e-36			Nedd4	6.87901e-131	0.298155	0.994	0.986	1.12286e-126			Gm17455	6.84711e-148	0.311022	0.31	0.124	1.11765e-143			Palld	2.91811e-22	0.252679	0.735	0.692	4.76322e-18
Dnajc9	3.00204e-40	0.360387	0.55	0.494	4.90022e-36			Ncs1	8.60114e-131	0.335527	0.496	0.315	1.40396e-126			S1pr3	2.17808e-146	0.392249	0.624	0.368	3.55527e-142			H1f4	3.19486e-20	0.250001	0.416	0.328	5.21497e-16
Gadd45g	8.03427e-38	0.469086	0.848	0.825	1.31143e-33			Rtl8b	3.55751e-130	0.327011	0.494	0.31	5.80692e-126			Ccdc113	4.48954e-146	0.296087	0.252	0.089	7.32827e-142			Polr2f	1.12563e-18	0.297129	0.935	0.909	1.83737e-14
Wscd1	9.83851e-38	0.254091	0.512	0.445	1.60594e-33			Cmip	4.17848e-130	0.342477	0.516	0.333	6.82053e-126			Cdkn2b	5.41935e-146	0.339564	0.513	0.271	8.846e-142			Ifitm3	3.72753e-15	0.285239	0.682	0.667	6.08445e-11
Trim2	3.31696e-37	0.263808	0.677	0.645	5.41428e-33			Rbm24	1.58428e-129	0.342314	0.361	0.187	2.58601e-125			Cdkn2a	6.15936e-146	0.389461	0.514	0.277	1.00539e-141			Gfap	5.82714e-09	0.257971	0.938	0.942	9.51164e-05
Wls	8.38326e-37	0.374408	0.569	0.53	1.3684e-32			Cyria	5.48517e-129	0.307915	0.465	0.28	8.95345e-125			Trps1	4.40763e-145	0.35188	0.691	0.433	7.19458e-141			Fyn	3.11838e-06	0.309073	0.565	0.578	0.0509013
Pgrmc1	3.6261e-36	0.301331	0.568	0.542	5.91888e-32			Usp11	6.13455e-129	0.267922	0.376	0.2	1.00134e-124			Mfsd2a	8.67501e-145	0.308148	0.408	0.195	1.41602e-140
Aplp1	5.37602e-35	0.259471	0.49	0.419	8.77528e-31			Kidins220	1.06814e-128	0.387804	0.68	0.538	1.74353e-124			Islr	2.49437e-144	0.287816	0.42	0.202	4.07157e-140
Cacybp	8.34701e-32	0.336865	0.883	0.891	1.36248e-27			Eif1b	2.33105e-128	0.391802	0.948	0.902	3.80498e-124			Ift80	1.30961e-143	0.308336	0.44	0.223	2.13767e-139
Ddit3	1.22536e-27	0.355918	0.324	0.262	2.00015e-23			Pcbp4	1.18666e-127	0.398418	0.615	0.457	1.93699e-123			Car2	8.5067e-143	0.273007	0.398	0.189	1.38855e-138
Eif4ebp1	5.86121e-26	0.398003	0.345	0.291	9.56725e-22			Ndufa5	1.19913e-127	0.297419	0.959	0.924	1.95733e-123			Dzip1l	1.14804e-142	0.265225	0.35	0.154	1.87395e-138
Myo10	6.27166e-26	0.279111	0.913	0.905	1.02372e-21			Prdx2	2.95861e-127	0.27928	0.999	0.997	4.82933e-123			Macrod1	2.27148e-142	0.308132	0.538	0.298	3.70774e-138
Hes5	5.68637e-23	0.341032	0.363	0.291	9.28186e-19			Hnrnpu	1.87855e-126	0.33473	0.922	0.865	3.06635e-122			Cntrl	8.92588e-142	0.404186	0.417	0.211	1.45697e-137
Thrsp	1.17398e-21	0.274231	0.422	0.365	1.91628e-17			Cox7a2l	2.3068e-126	0.284021	0.995	0.988	3.76539e-122			Glis3	2.65216e-141	0.26637	0.423	0.207	4.32912e-137
H4c8	1.71955e-21	0.473209	0.346	0.292	2.80682e-17			Acin1	2.73125e-126	0.389722	0.738	0.612	4.45821e-122			Cops5	3.88664e-141	0.386148	0.85	0.64	6.34416e-137
Ier2	2.54293e-19	0.26812	0.558	0.527	4.15082e-15			Npc2	1.73573e-125	0.340802	0.954	0.922	2.83323e-121			Nrbp2	4.32729e-141	0.250642	0.36	0.162	7.06343e-137
Hspa9	4.84626e-15	0.294967	0.689	0.73	7.91054e-11			Khdrbs1	2.15257e-125	0.471352	0.66	0.52	3.51364e-121			Cbr3	8.87042e-141	0.292187	0.469	0.242	1.44792e-136
Mdk	2.83862e-10	0.287786	0.445	0.426	4.63348e-06			Nrep	2.86668e-125	0.433248	0.531	0.372	4.67928e-121			Mbd1	1.0211e-140	0.550346	0.53	0.314	1.66675e-136
Txnip	1.16626e-09	0.252617	0.556	0.564	1.90368e-05			Bicd1	1.37659e-124	0.389106	0.441	0.272	2.247e-120			Tfcp2l1	2.05562e-140	0.256768	0.343	0.149	3.35539e-136
Atf5	0.000214681	0.292043	0.368	0.385	1			Sptan1	1.70131e-124	0.369582	0.895	0.84	2.77705e-120			Zfp36	2.93239e-140	0.352017	0.515	0.282	4.78653e-136
								Atp6v0c	1.10921e-123	0.262504	0.99	0.972	1.81057e-119			Id4	3.66988e-140	0.394266	0.778	0.514	5.99034e-136
								Ankrd12	7.99975e-123	0.397827	0.777	0.661	1.3058e-118			Slc25a23	5.51808e-140	0.357324	0.731	0.489	9.00716e-136
								Pbrm1	7.45193e-122	0.322671	0.888	0.816	1.21638e-117			Spata33	6.15825e-140	0.299621	0.497	0.265	1.00521e-135
								Serping1	6.29786e-120	0.334524	0.582	0.397	1.028e-115			Gsn	1.24543e-139	0.386924	0.701	0.45	2.03291e-135
								Basp1	7.68195e-120	1.09369	0.745	0.663	1.25392e-115			Ak3	4.95682e-139	0.392755	0.792	0.564	8.09101e-135
								Nap1l1	1.05728e-119	0.279312	0.992	0.981	1.7258e-115			Igfbp3	1.14474e-138	0.452395	0.553	0.324	1.86856e-134
								Pnmal2	1.18205e-119	0.327771	0.542	0.373	1.92945e-115			Fgfr2	3.5614e-138	0.308264	0.495	0.27	5.81327e-134
								Dst	1.98061e-119	0.320697	0.914	0.842	3.23295e-115			Ogn	8.5316e-138	0.439492	0.774	0.522	1.39261e-133
								Psd3	2.77408e-119	0.317763	0.42	0.251	4.52813e-115			Fgfr3	1.53816e-137	0.287201	0.427	0.216	2.51073e-133
								Pfdn2	3.0193e-119	0.295711	0.92	0.859	4.9284e-115			Igsf11	3.22411e-137	0.316049	0.527	0.294	5.26272e-133
								Klhl22	2.2619e-118	0.29673	0.448	0.275	3.6921e-114			2610301B20Rik	3.40883e-137	0.351105	0.542	0.313	5.56423e-133
								Map4k4	2.26192e-118	0.328741	0.929	0.865	3.69214e-114			Pter	7.33409e-137	0.259842	0.391	0.185	1.19714e-132
								Ppp2ca	2.83197e-118	0.296298	0.925	0.879	4.62262e-114			Hacd1	8.10461e-137	0.352585	0.555	0.318	1.32292e-132
								Cct5	3.41299e-118	0.289572	0.879	0.818	5.57102e-114			Phyh	4.95065e-136	0.331421	0.657	0.406	8.08094e-132
								Mllt3	3.81569e-118	0.448655	0.462	0.299	6.22836e-114			Bicc1	1.12418e-134	0.2791	0.404	0.201	1.83499e-130
								Cuedc2	7.33676e-118	0.343473	0.718	0.589	1.19758e-113			Tbc1d19	4.90544e-134	0.286093	0.49	0.266	8.00715e-130
								Thrb	1.46027e-117	0.301831	0.418	0.245	2.38359e-113			Pex7	9.9339e-134	0.311706	0.576	0.34	1.62151e-129
								Rai14	2.1011e-117	0.261882	0.272	0.122	3.42963e-113			Acta2	1.00413e-133	0.470298	0.572	0.336	1.63905e-129
								Prxl2b	2.92247e-117	0.393833	0.385	0.224	4.77034e-113			Tpbg	8.55479e-133	0.25316	0.364	0.17	1.3964e-128
								Cnot6	7.5097e-117	0.344098	0.563	0.404	1.22581e-112			Ndufa1	5.59962e-132	0.273337	0.994	0.96	9.14025e-128
								Thrsp	4.45127e-116	0.429743	0.507	0.332	7.26581e-112			Gpr37l1	6.25263e-132	0.422359	0.545	0.319	1.02062e-127
								Macroh2a1	1.1306e-115	0.309231	0.917	0.857	1.84547e-111			Cnn1	7.22057e-132	0.285004	0.3	0.124	1.17861e-127
								Bola2	1.90862e-115	0.266229	0.933	0.894	3.11544e-111			Atp2b4	3.9308e-131	0.286453	0.476	0.257	6.41625e-127
								U2af1	8.81181e-115	0.32527	0.771	0.647	1.43835e-110			Scp2	6.76733e-131	0.307584	0.973	0.898	1.10463e-126
								Cacna2d1	1.0396e-114	0.280553	0.293	0.142	1.69694e-110			Ccdc122	8.41878e-130	0.262506	0.444	0.23	1.3742e-125
								Cacul1	2.2694e-114	0.327651	0.523	0.348	3.70435e-110			Nudt4	1.63933e-129	0.435584	0.911	0.777	2.67587e-125
								Chd6	2.40326e-114	0.345343	0.641	0.494	3.92284e-110			Adipor2	2.03285e-129	0.335432	0.617	0.389	3.31822e-125
								Gtf2h5	3.39496e-114	0.26936	0.985	0.967	5.5416e-110			Ndufab1	2.1439e-129	0.30082	0.991	0.972	3.49949e-125
								Csnk2a1	6.73393e-114	0.293255	0.946	0.897	1.09918e-109			Fabp7	1.01216e-128	0.564062	0.987	0.975	1.65214e-124
								Klhdc2	7.18954e-114	0.333554	0.72	0.59	1.17355e-109			Mtpn	1.22069e-128	0.348399	0.96	0.903	1.99253e-124
								Eif3a	7.31369e-114	0.269551	0.964	0.927	1.19381e-109			Ccdc191	3.23475e-128	0.280743	0.397	0.197	5.28009e-124
								Npdc1	1.09524e-113	0.326937	0.808	0.716	1.78776e-109			Ptpn13	3.6577e-128	0.296181	0.512	0.288	5.97047e-124
								Enah	1.16664e-113	0.410581	0.804	0.724	1.90431e-109			Cebpb	6.91275e-128	0.304819	0.538	0.306	1.12837e-123
								Pin1	1.8356e-113	0.341192	0.727	0.612	2.99626e-109			Anxa4	2.7832e-127	0.268428	0.451	0.24	4.54302e-123
								Drap1	2.31501e-112	0.283231	0.968	0.951	3.77878e-108			Zfp703	3.05516e-127	0.350937	0.787	0.557	4.98693e-123
								Pkm	3.21909e-112	0.280578	0.987	0.974	5.25453e-108			Mia	4.01369e-127	0.3026	0.288	0.121	6.55154e-123
								Ilf3	6.77162e-112	0.28991	0.508	0.341	1.10533e-107			Tmed5	6.71076e-127	0.332163	0.677	0.44	1.0954e-122
								Rab8b	8.74469e-112	0.286624	0.357	0.195	1.4274e-107			Suclg1	7.78805e-127	0.335254	0.948	0.844	1.27124e-122
								Pdia6	9.26796e-112	0.388515	0.862	0.815	1.51281e-107			Fads2	1.35384e-126	0.41559	0.892	0.732	2.20987e-122
								Dlgap4	1.29149e-111	0.321482	0.7	0.549	2.10809e-107			Slc25a18	1.8914e-126	0.326476	0.594	0.356	3.08733e-122
								Atp5o.1	1.87717e-111	0.300779	0.988	0.976	3.0641e-107			Tceal3	2.90474e-126	0.370066	0.735	0.485	4.74141e-122
								Abcf1	2.44941e-111	0.314093	0.777	0.671	3.99818e-107			Dmd	3.46007e-126	0.313604	0.574	0.346	5.64787e-122
								Cyfip2	3.92402e-111	0.318861	0.433	0.268	6.40518e-107			Ctnna1	5.78817e-126	0.348569	0.931	0.799	9.44803e-122
								Cct2	1.99548e-110	0.287671	0.938	0.899	3.25722e-106			C3	7.40297e-126	0.319509	0.322	0.142	1.20839e-121
								Hnrnph1	2.44913e-110	0.37574	0.517	0.355	3.99771e-106			2810459M11Rik	7.68616e-125	0.266497	0.419	0.214	1.25461e-120
								Ppp1r14c	3.36365e-110	0.476959	0.39	0.232	5.49049e-106			Slc35d1	7.82378e-124	0.25483	0.435	0.229	1.27708e-119
								Nt5dc2	9.11932e-110	0.50109	0.513	0.369	1.48855e-105			Ccdc181	8.19138e-124	0.291272	0.491	0.272	1.33708e-119
								Akap6	3.11297e-109	0.401085	0.385	0.23	5.0813e-105			Atxn1	1.28681e-123	0.312224	0.557	0.329	2.10045e-119
								Zc3h15	6.22689e-109	0.299365	0.926	0.875	1.01642e-104			Anxa3	2.63715e-123	0.34154	0.537	0.313	4.30462e-119
								Tmem258	7.97559e-109	0.292018	0.952	0.915	1.30186e-104			Eno1	3.00199e-123	0.373769	0.861	0.679	4.90014e-119
								Tbca	1.42286e-108	0.277389	0.983	0.969	2.32254e-104			Ecm1	4.07704e-123	0.260212	0.359	0.171	6.65495e-119
								Srgap3	4.03111e-108	0.374981	0.632	0.501	6.57998e-104			Nudt14	1.1407e-122	0.263913	0.399	0.201	1.86196e-118
								Mapkapk2	9.13729e-108	0.28885	0.559	0.39	1.49148e-103			Mpdz	1.20704e-122	0.329958	0.617	0.394	1.97026e-118
								Ccdc186	1.38591e-107	0.277801	0.443	0.28	2.26223e-103			Bbof1	1.23469e-122	0.275199	0.277	0.115	2.01538e-118
								Nrxn2	1.22104e-106	0.350534	0.798	0.711	1.9931e-102			Gas1	1.32548e-122	0.355041	0.672	0.433	2.16358e-118
								Frmd4b	3.19898e-106	0.342761	0.276	0.136	5.2217e-102			Pcna	7.81364e-122	0.252365	0.555	0.322	1.27542e-117
								Abhd2	3.57033e-106	0.278202	0.518	0.337	5.82785e-102			Rfx3	2.71428e-121	0.319332	0.525	0.308	4.43051e-117
								Dpysl5	6.22984e-106	0.384663	0.312	0.169	1.0169e-101			Dag1	3.29281e-121	0.330883	0.95	0.826	5.37485e-117
								Btg1	6.67774e-106	0.306814	0.601	0.426	1.09001e-101			Oxct1	5.47678e-121	0.340175	0.884	0.681	8.93975e-117
								Lpcat1	6.80278e-106	0.302823	0.487	0.327	1.11042e-101			Cxcl14	2.18088e-120	0.256563	0.402	0.203	3.55984e-116
								Top2b	1.14711e-105	0.332478	0.828	0.739	1.87242e-101			Bhlhe40	2.37502e-120	0.256481	0.337	0.156	3.87674e-116
								Fkbpl	1.2349e-105	0.324003	0.429	0.268	2.01572e-101			Pfn1	5.09124e-120	0.273111	0.991	0.959	8.31043e-116
								Bin1	1.37004e-105	0.264248	0.484	0.312	2.23632e-101			1500009C09Rik	6.95664e-120	0.282659	0.578	0.347	1.13553e-115
								Ip6k2	2.02098e-105	0.278553	0.436	0.278	3.29885e-101			Gdpd2	6.98924e-120	0.253379	0.484	0.266	1.14085e-115
								mt-Nd3	4.17643e-105	0.342833	0.996	0.993	6.81718e-101			Dcxr	6.99189e-119	0.445722	0.596	0.384	1.14129e-114
								Kmt2c	7.99343e-105	0.340666	0.64	0.501	1.30477e-100			Ppt1	1.4097e-118	0.312398	0.623	0.397	2.30105e-114
								Bptf	9.09616e-105	0.339052	0.772	0.679	1.48477e-100			Calm3	6.70903e-118	0.260143	0.998	0.993	1.09511e-113
								Rere	1.7785e-104	0.331774	0.563	0.412	2.90304e-100			Cers4	4.46985e-117	0.294545	0.556	0.335	7.29614e-113
								Ccnd1	1.1345e-103	0.363151	0.551	0.38	1.85185e-99			Lamb2	3.25333e-116	0.302583	0.679	0.441	5.31042e-112
								Snn	1.64045e-103	0.278697	0.437	0.275	2.67771e-99			Lrp10	3.49697e-116	0.285105	0.555	0.336	5.70811e-112
								Rybp	2.33257e-103	0.274166	0.479	0.308	3.80746e-99			Osbpl1a	5.08377e-116	0.324237	0.756	0.527	8.29824e-112
								Zfp266	4.04571e-103	0.306251	0.591	0.437	6.60381e-99			Fuz	5.88974e-116	0.266581	0.472	0.264	9.61382e-112
								Cnrip1	6.92039e-103	0.288477	0.431	0.276	1.12962e-98			Mgat5	8.76281e-116	0.414767	0.702	0.498	1.43035e-111
								Chl1	1.45056e-102	0.300838	0.358	0.202	2.36774e-98			Pcbd2	1.02648e-115	0.321643	0.715	0.483	1.67552e-111
								Lmo1	3.18328e-102	0.35012	0.256	0.118	5.19607e-98			Pmp22	1.21409e-115	0.361798	0.574	0.356	1.98177e-111
								Luc7l	4.44912e-102	0.351201	0.656	0.531	7.2623e-98			Itgb5	1.38654e-115	0.30665	0.648	0.413	2.26325e-111
								Chd4	5.14809e-102	0.314045	0.934	0.896	8.40322e-98			Ndrg1	3.30511e-115	0.310059	0.388	0.202	5.39493e-111
								Fam110a	8.89775e-102	0.27147	0.471	0.304	1.45238e-97			Igfbp5	3.61158e-115	0.31843	0.966	0.897	5.89518e-111
								Akt1	1.06591e-101	0.32501	0.519	0.368	1.73988e-97			Tln2	6.51283e-115	0.283599	0.546	0.326	1.06309e-110
								Rtl8a	1.93066e-101	0.30691	0.53	0.376	3.15142e-97			Fmod	2.11322e-114	0.287984	0.317	0.148	3.44941e-110
								Bri3	5.07851e-101	0.269268	0.97	0.953	8.28966e-97			Arl2	4.89771e-114	0.313481	0.686	0.459	7.99453e-110
								Abracl	5.18169e-101	0.280235	0.409	0.246	8.45808e-97			Rln1	6.17712e-113	0.32081	0.385	0.201	1.00829e-108
								Glrx2	6.39844e-101	0.315662	0.786	0.704	1.04442e-96			Acaa2	6.55875e-113	0.311743	0.757	0.524	1.07059e-108
								Gnaq	1.05179e-100	0.34222	0.718	0.602	1.71683e-96			Syap1	1.33531e-112	0.364678	0.769	0.568	2.17962e-108
								Acly	1.31118e-100	0.284606	0.532	0.374	2.14024e-96			Lmbrd1	1.51837e-112	0.295933	0.644	0.418	2.47843e-108
								G3bp2	4.08667e-100	0.341372	0.767	0.677	6.67067e-96			Fkbp9	2.4791e-112	0.2622	0.527	0.312	4.04664e-108
								Ddit4	4.81674e-100	0.31408	0.553	0.398	7.86236e-96			Mpc2	1.01374e-111	0.283266	0.984	0.929	1.65472e-107
								Apex1	7.19075e-100	0.277593	0.597	0.445	1.17375e-95			Cd151	1.56975e-111	0.296409	0.666	0.432	2.56231e-107
								Rtf1	7.77417e-100	0.307377	0.827	0.75	1.26898e-95			Agpat3	1.25861e-110	0.324314	0.865	0.675	2.05444e-106
								Pam	1.66004e-99	0.316238	0.669	0.533	2.70968e-95			Ptprf	1.28462e-110	0.315003	0.743	0.512	2.09689e-106
								Sfrp1	1.73339e-99	0.366966	0.453	0.3	2.82941e-95			Etfa	1.83352e-109	0.351539	0.855	0.67	2.99286e-105
								H2bu2	2.08628e-99	0.395078	0.277	0.14	3.40544e-95			Ak1	3.14899e-109	0.321464	0.697	0.472	5.14009e-105
								Rundc3a	3.6379e-99	0.304676	0.359	0.21	5.93814e-95			Dalrd3	6.82499e-109	0.27524	0.457	0.256	1.11404e-104
								Ago1	3.79288e-99	0.312006	0.476	0.324	6.19112e-95			Fgfrl1	9.66532e-109	0.332588	0.553	0.347	1.57767e-104
								Stx6	3.81021e-99	0.27333	0.477	0.323	6.2194e-95			Flna	1.86766e-107	0.338141	0.726	0.51	3.04858e-103
								Ap3s1	1.00161e-98	0.296778	0.755	0.645	1.63493e-94			Slc7a2	1.93249e-107	0.295325	0.558	0.342	3.15441e-103
								Septin8	1.17418e-98	0.337348	0.582	0.45	1.91661e-94			Epb41l2	2.37528e-107	0.262816	0.693	0.466	3.87717e-103
								Hnrnpa2b1	1.97397e-98	0.308502	0.956	0.908	3.22212e-94			Hmgn3	3.01715e-107	0.296568	0.962	0.892	4.92489e-103
								Tmem132a	2.04744e-98	0.276023	0.403	0.251	3.34204e-94			Hes1	3.88997e-107	0.332258	0.565	0.355	6.3496e-103
								Cd47	4.15145e-98	0.346499	0.647	0.523	6.77641e-94			Ift57	3.98326e-107	0.314691	0.669	0.443	6.50187e-103
								Ppp3cb	4.75892e-98	0.335543	0.553	0.413	7.76799e-94			Tmco1	4.34712e-107	0.298835	0.951	0.863	7.09581e-103
								Slc6a1	1.35349e-97	0.25268	0.399	0.243	2.2093e-93			Wdr35	5.45457e-107	0.304724	0.548	0.339	8.90349e-103
								Nbl1	2.64301e-97	0.302686	0.537	0.38	4.31419e-93			Decr1	9.76566e-107	0.285056	0.626	0.403	1.59405e-102
								Fam171a2	4.55327e-97	0.25254	0.369	0.218	7.4323e-93			Nadk2	1.21288e-106	0.286006	0.604	0.379	1.97978e-102
								Lrrn2	8.21527e-97	0.28208	0.501	0.341	1.34098e-92			Pdcd6	1.53814e-106	0.317919	0.914	0.774	2.5107e-102
								Bcas2	1.70839e-96	0.270657	0.807	0.729	2.78861e-92			Dbp	1.29935e-105	0.384903	0.629	0.424	2.12092e-101
								Trim35	5.23286e-96	0.320699	0.708	0.6	8.54161e-92			Slc25a3	3.46041e-105	0.286005	0.995	0.99	5.64843e-101
								Trappc4	7.41218e-96	0.309887	0.786	0.706	1.20989e-91			Aig1	1.87727e-104	0.264681	0.581	0.361	3.06427e-100
								Tecpr1	1.82495e-95	0.25287	0.486	0.322	2.97887e-91			Daam2	2.20683e-104	0.28258	0.48	0.282	3.60221e-100
								Dyrk2	2.89558e-95	0.25155	0.349	0.201	4.72645e-91			Tmem237	3.31513e-104	0.273079	0.578	0.363	5.41129e-100
								Smarca4	4.58623e-95	0.319639	0.7	0.592	7.48611e-91			Sirt3	3.83342e-104	0.267378	0.467	0.271	6.25729e-100
								Uqcc2	1.02737e-94	0.266476	0.949	0.922	1.67697e-90			Acox1	3.87421e-104	0.299723	0.744	0.523	6.32387e-100
								Glyr1	1.18173e-94	0.31486	0.629	0.504	1.92894e-90			Tmem108	1.96737e-103	0.264849	0.569	0.355	3.21134e-99
								Ccni	1.73012e-94	0.303298	0.779	0.686	2.82408e-90			Lhfp	1.83413e-102	0.290677	0.659	0.436	2.99386e-98
								Elk3	2.23079e-94	0.281938	0.413	0.262	3.64131e-90			Ctnna2	7.89262e-102	0.280907	0.595	0.382	1.28831e-97
								Gnb2	5.47719e-94	0.262152	0.99	0.983	8.94042e-90			Tceal1	9.15245e-102	0.282285	0.49	0.291	1.49395e-97
								Nrp1	5.67199e-94	0.265978	0.286	0.149	9.25839e-90			Cystm1	1.40664e-101	0.31543	0.798	0.585	2.29606e-97
								Tafa5	7.75976e-94	0.332635	0.783	0.704	1.26663e-89			Cybrd1	3.80391e-101	0.278899	0.584	0.369	6.20913e-97
								Ube2d1	3.66973e-93	0.334108	0.586	0.457	5.99011e-89			Wwtr1	4.2184e-101	0.285535	0.696	0.476	6.88569e-97
								Zfp451	3.73592e-93	0.302908	0.496	0.348	6.09814e-89			Utrn	6.23051e-101	0.285138	0.585	0.374	1.01701e-96
								Evl	3.85053e-93	0.281702	0.499	0.348	6.28522e-89			Dazap2	1.09319e-100	0.297116	0.778	0.565	1.78441e-96
								Glg1	9.02288e-93	0.308876	0.745	0.647	1.47281e-88			Scg3	2.53973e-100	0.336143	0.887	0.738	4.1456e-96
								Uba1	4.17976e-92	0.295231	0.718	0.607	6.82262e-88			Nebl	5.25527e-100	0.258874	0.527	0.319	8.57817e-96
								Ube2r2	1.43643e-91	0.257008	0.866	0.804	2.34468e-87			Pard3b	2.17618e-99	0.2668	0.544	0.339	3.55218e-95
								Map4	1.93292e-91	0.315345	0.734	0.654	3.15511e-87			Mgst1	2.37525e-99	0.339842	0.753	0.53	3.87712e-95
								Scrn1	2.15883e-91	0.305097	0.65	0.528	3.52386e-87			Maoa	2.57756e-99	0.260153	0.55	0.34	4.20735e-95
								Csde1	3.68623e-91	0.293241	0.872	0.822	6.01704e-87			Paqr4	8.43426e-99	0.27392	0.515	0.316	1.37672e-94
								Pdlim7	6.08301e-91	0.345282	0.611	0.482	9.9293e-87			Saraf	3.29953e-98	0.312299	0.865	0.692	5.38583e-94
								Arf1	6.89095e-91	0.261951	0.834	0.771	1.12481e-86			Ctxn1	7.95833e-98	0.297827	0.916	0.786	1.29904e-93
								Srsf11	1.23819e-90	0.304048	0.795	0.705	2.0211e-86			Morf4l2	1.92141e-97	0.305428	0.94	0.842	3.13632e-93
								Ubtf	2.70398e-90	0.29394	0.663	0.536	4.41371e-86			Ormdl2	2.56974e-97	0.254517	0.559	0.35	4.19459e-93
								Hnrnph3	2.89746e-90	0.34421	0.554	0.423	4.72952e-86			Churc1	3.02611e-97	0.322236	0.8	0.615	4.93952e-93
								Paxbp1	2.40869e-89	0.305462	0.494	0.343	3.93171e-85			Acadl	2.37378e-96	0.297026	0.8	0.586	3.87472e-92
								Ndufb2	2.85433e-89	0.277201	0.954	0.933	4.65912e-85			Washc3	6.81778e-96	0.277639	0.65	0.433	1.11287e-91
								Nrp2	3.73995e-89	0.305574	0.305	0.169	6.10471e-85			Elof1	6.96018e-96	0.537848	0.874	0.757	1.13611e-91
								Anp32e	7.16441e-89	0.279809	0.636	0.509	1.16945e-84			Cpt1c	6.04966e-95	0.295104	0.631	0.425	9.87487e-91
								Dlgap1	1.44588e-88	0.287875	0.428	0.282	2.36012e-84			Ndufaf3	1.63435e-94	0.492788	0.6	0.415	2.66774e-90
								Caprin1	2.87801e-88	0.355129	0.87	0.806	4.69777e-84			Ankrd40	1.87499e-94	0.301095	0.728	0.524	3.06054e-90
								Gadd45gip1	2.92745e-88	0.337863	0.71	0.635	4.77848e-84			Lztfl1	2.08341e-94	0.286376	0.603	0.399	3.40074e-90
								Dap	3.94743e-88	0.258106	0.41	0.268	6.44339e-84			Bola1	2.16155e-94	0.350577	0.742	0.543	3.52829e-90
								Pou3f3	1.02911e-87	0.366433	0.648	0.536	1.67982e-83			Chchd6	6.10777e-94	0.301495	0.687	0.476	9.96972e-90
								9330159F19Rik	1.1809e-87	0.250928	0.276	0.147	1.92758e-83			Ccdc80	1.08589e-93	0.279698	0.532	0.335	1.7725e-89
								Zfp326	1.20047e-87	0.268558	0.554	0.41	1.95953e-83			1810058I24Rik	1.66014e-92	0.292622	0.938	0.852	2.70985e-88
								Vezf1	1.761e-87	0.29047	0.702	0.587	2.87449e-83			Grhpr	2.18621e-92	0.276016	0.607	0.405	3.56855e-88
								Gnb1	8.84028e-87	0.287293	0.918	0.9	1.443e-82			Hspb8	3.46547e-92	0.29345	0.596	0.386	5.65669e-88
								Kcnc1	1.19365e-86	0.284178	0.398	0.252	1.94839e-82			Tmem205	5.76323e-92	0.308478	0.818	0.631	9.40732e-88
								Riok3	1.22311e-86	0.254471	0.516	0.365	1.99649e-82			Gpm6a	9.37982e-92	0.312607	0.866	0.697	1.53107e-87
								H2aw	1.78929e-86	0.304229	0.381	0.244	2.92066e-82			Nek1	9.68095e-92	0.320996	0.47	0.291	1.58022e-87
								Ncor2	2.69303e-86	0.272618	0.551	0.408	4.39583e-82			Iftap	1.65958e-91	0.317516	0.802	0.621	2.70893e-87
								Grb2	4.53025e-86	0.283183	0.675	0.563	7.39473e-82			Alg14	1.84135e-91	0.321688	0.518	0.327	3.00564e-87
								Eif4ebp2	6.17181e-86	0.267871	0.558	0.419	1.00742e-81			Pfkm	1.93455e-91	0.280655	0.634	0.427	3.15777e-87
								Stard7	1.2607e-85	0.267807	0.517	0.381	2.05784e-81			Abcd3	4.98272e-91	0.273925	0.721	0.511	8.13329e-87
								Wscd1	1.87506e-85	0.293851	0.568	0.423	3.06065e-81			Tmem106b	2.85798e-90	0.270252	0.645	0.442	4.66508e-86
								Dnajc7	3.35307e-85	0.294563	0.756	0.673	5.47322e-81			Bod1l	5.30426e-90	0.381157	0.89	0.787	8.65815e-86
								Trp53inp2	4.11125e-85	0.261433	0.543	0.408	6.71079e-81			Fundc1	1.3348e-89	0.262887	0.57	0.37	2.1788e-85
								Baz2b	6.90699e-85	0.318487	0.502	0.367	1.12743e-80			Rexo2	1.61302e-89	0.293769	0.905	0.759	2.63293e-85
								Kcnd3	7.44546e-85	0.275916	0.445	0.303	1.21532e-80			Rnh1	1.77564e-89	0.282103	0.677	0.467	2.89837e-85
								Pum1	1.42596e-84	0.272334	0.746	0.646	2.32759e-80			Usp2	2.84359e-89	0.278672	0.544	0.35	4.64159e-85
								Crebbp	1.61032e-84	0.293094	0.687	0.582	2.62852e-80			Id3	5.3479e-89	0.320877	0.58	0.376	8.72937e-85
								Sarnp	1.83533e-84	0.267923	0.837	0.784	2.99581e-80			Nrxn1	7.00269e-89	0.327037	0.89	0.765	1.14305e-84
								Mib1	2.84344e-84	0.290539	0.598	0.463	4.64135e-80			Plxnb2	4.29236e-87	0.281255	0.674	0.473	7.00642e-83
								Arid4b	4.45986e-84	0.297566	0.689	0.576	7.27983e-80			Tmem106c	8.20159e-87	0.27858	0.647	0.447	1.33875e-82
								Mapk8ip1	4.48799e-84	0.274431	0.656	0.533	7.32574e-80			Bbip1	1.0952e-85	0.290569	0.876	0.72	1.78769e-81
								Tra2b	6.64821e-84	0.294411	0.599	0.462	1.08519e-79			Lgals1	1.27459e-85	0.275975	0.961	0.893	2.08052e-81
								Camsap1	1.40115e-83	0.290829	0.424	0.285	2.2871e-79			Lix1	3.8765e-85	0.295845	0.709	0.496	6.32761e-81
								Mrps5	1.85551e-82	0.27618	0.678	0.569	3.02875e-78			Tvp23b	8.61492e-85	0.259591	0.639	0.438	1.40621e-80
								Slc15a2	1.87625e-82	0.368836	0.673	0.586	3.06261e-78			Cachd1	1.52385e-84	0.25798	0.562	0.362	2.48739e-80
								Sin3b	1.91471e-82	0.265385	0.893	0.857	3.12539e-78			Cyhr1	2.45551e-83	0.294754	0.845	0.682	4.00813e-79
								Usp3	5.71088e-82	0.269715	0.506	0.365	9.32187e-78			Ppdpf	6.39112e-83	0.268889	0.947	0.864	1.04322e-78
								Nbea	9.71885e-82	0.261084	0.386	0.249	1.58641e-77			Immp1l	7.14179e-82	0.284102	0.793	0.607	1.16575e-77
								Dhx36	1.41937e-81	0.271182	0.838	0.776	2.31683e-77			Apbb2	2.8712e-81	0.254737	0.411	0.244	4.68665e-77
								F2r	3.82368e-81	0.293746	0.507	0.375	6.24139e-77			Serpine2	4.215e-81	0.305554	0.919	0.767	6.88014e-77
								Vamp2	3.89966e-81	0.274147	0.548	0.419	6.36541e-77			Magi3	1.43549e-80	0.251869	0.491	0.313	2.34315e-76
								Ckap4	9.81807e-81	0.2715	0.578	0.447	1.6026e-76			Ptpra	1.52839e-80	0.290944	0.906	0.774	2.49479e-76
								Kdm7a	1.05138e-80	0.272803	0.563	0.423	1.71617e-76			Mtx1	2.3299e-80	0.257916	0.559	0.374	3.80309e-76
								Agap1	1.05153e-80	0.266944	0.503	0.365	1.71642e-76			Slc41a1	7.12267e-80	0.265203	0.67	0.476	1.16263e-75
								Sipa1l1	6.0125e-80	0.348327	0.651	0.554	9.8142e-76			Pigyl	8.25755e-80	0.257681	0.707	0.509	1.34788e-75
								2510009E07Rik	3.04242e-79	0.282104	0.547	0.415	4.96614e-75			Ckap2	2.84324e-79	0.266656	0.387	0.223	4.64101e-75
								Selenoh	3.3093e-79	0.31227	0.563	0.428	5.40178e-75			Hacd4	4.59061e-79	0.259512	0.607	0.412	7.49325e-75
								Cotl1	1.59919e-78	0.285279	0.71	0.61	2.61036e-74			Csrp2	5.92399e-79	0.334551	0.379	0.222	9.66973e-75
								Zfp260	9.30077e-78	0.251501	0.546	0.412	1.51816e-73			Xpr1	6.53643e-79	0.28053	0.757	0.569	1.06694e-74
								Tgfb2	1.23784e-77	0.397987	0.532	0.415	2.02053e-73			Kcne1l	7.46582e-79	0.310773	0.516	0.338	1.21865e-74
								Pclo	2.10873e-77	0.258835	0.289	0.164	3.44208e-73			Bcl2l1	1.03742e-78	0.255788	0.552	0.364	1.69337e-74
								Hnrnpr	3.28285e-77	0.278842	0.759	0.678	5.3586e-73			Ptpmt1	1.42225e-78	0.262742	0.752	0.558	2.32154e-74
								Psmc5	8.54728e-77	0.261606	0.762	0.691	1.39517e-72			Med31	4.01221e-78	0.297931	0.758	0.577	6.54913e-74
								Ubn2	1.8812e-76	0.294402	0.569	0.444	3.07068e-72			Myl12a	6.11169e-78	0.299253	0.845	0.683	9.97612e-74
								Tsc22d1	1.94252e-76	0.310893	0.829	0.767	3.17077e-72			Crot	2.41085e-77	0.255257	0.662	0.463	3.93524e-73
								Casp3	2.02077e-76	0.293218	0.519	0.392	3.29851e-72			Pink1	2.79397e-77	0.278603	0.843	0.657	4.5606e-73
								Lsm7	6.29749e-76	0.269082	0.744	0.662	1.02794e-71			Rxylt1	2.82603e-77	0.254258	0.717	0.521	4.61292e-73
								Syncrip	8.46082e-76	0.309617	0.619	0.508	1.38106e-71			Znhit1	3.67469e-77	0.286279	0.748	0.561	5.99819e-73
								Fbxo32	6.52657e-75	0.28031	0.412	0.273	1.06533e-70			Cby1	6.9742e-77	0.363837	0.735	0.561	1.1384e-72
								Usp22	1.2191e-74	0.284601	0.536	0.416	1.98993e-70			Mocs2	3.99161e-76	0.263677	0.859	0.696	6.51551e-72
								Cd24a	2.24161e-74	0.495672	0.542	0.443	3.65898e-70			Wwp1	8.79406e-76	0.251247	0.614	0.426	1.43545e-71
								Zmym2	3.69968e-74	0.250629	0.408	0.281	6.03898e-70			Ccng1	1.12609e-73	0.29606	0.875	0.742	1.83811e-69
								Smad1	4.10346e-74	0.276809	0.587	0.475	6.69807e-70			Ift20	3.1453e-73	0.373488	0.871	0.751	5.13408e-69
								Hivep3	2.19572e-73	0.261621	0.399	0.275	3.58407e-69			Swi5	1.01701e-72	0.275885	0.985	0.964	1.66006e-68
								Trp53bp1	2.48451e-73	0.268514	0.423	0.298	4.05547e-69			Myl9	1.03467e-72	0.28197	0.61	0.422	1.68888e-68
								Fut9	2.70175e-73	0.268788	0.368	0.234	4.41007e-69			Ablim1	1.44561e-72	0.262844	0.474	0.303	2.35967e-68
								Bclaf1	5.44718e-73	0.283571	0.765	0.679	8.89143e-69			Ctsh	2.12323e-72	0.250623	0.265	0.136	3.46574e-68
								Notch1	6.23519e-73	0.289952	0.775	0.727	1.01777e-68			Golm2	4.19273e-72	0.279707	0.863	0.726	6.8438e-68
								Apbb1	1.14493e-72	0.25659	0.484	0.362	1.86887e-68			Dhx40	7.96893e-72	0.258326	0.631	0.447	1.30077e-67
								Pafah1b2	1.40477e-72	0.282384	0.718	0.643	2.29301e-68			Med19	1.84805e-71	0.269711	0.657	0.475	3.01657e-67
								Podxl2	1.4512e-72	0.291159	0.634	0.533	2.36879e-68			Acyp1	6.71984e-69	0.373297	0.766	0.599	1.09688e-64
								Dcun1d5	2.18139e-72	0.260341	0.726	0.645	3.56068e-68			Gcsh	9.79391e-68	0.25062	0.825	0.648	1.59866e-63
								Ptpn4	2.61375e-72	0.265447	0.42	0.291	4.26642e-68			Nudc	9.24621e-67	0.490926	0.934	0.883	1.50926e-62
								Pcmtd1	4.53847e-72	0.265155	0.665	0.563	7.40814e-68			Palld	1.81108e-66	0.370308	0.801	0.671	2.95623e-62
								Trak1	1.47182e-71	0.267611	0.534	0.412	2.40245e-67			Ift43	2.44306e-66	0.257772	0.636	0.455	3.98781e-62
								Gpatch8	3.34595e-71	0.286159	0.635	0.53	5.46159e-67			Hmgcs1	2.18542e-65	0.286497	0.713	0.527	3.56726e-61
								Pnkd	3.68068e-71	0.257342	0.702	0.618	6.00797e-67			Syne1	2.11917e-63	0.274668	0.419	0.274	3.45912e-59
								Epha5	1.00824e-70	0.392386	0.693	0.599	1.64574e-66			Cep290	5.02381e-63	0.276495	0.503	0.347	8.20036e-59
								Dync1li1	2.54344e-70	0.256804	0.46	0.329	4.15166e-66			Fos	1.1535e-60	0.289002	0.882	0.777	1.88285e-56
								Kmt2a	9.60613e-70	0.26303	0.743	0.648	1.56801e-65			Slf2	1.64564e-54	0.313988	0.523	0.377	2.68619e-50
								Dnm2	1.53533e-69	0.265953	0.609	0.511	2.50611e-65			Ifitm3	2.48698e-54	0.345928	0.748	0.646	4.0595e-50
								Tmcc1	1.822e-69	0.257072	0.513	0.384	2.97404e-65			Ascc1	1.01739e-53	0.27899	0.395	0.259	1.66069e-49
								Fbxw7	2.18471e-69	0.253175	0.536	0.412	3.5661e-65			Psmb6	1.31172e-49	0.254078	0.968	0.937	2.14112e-45
								Rtn1	5.83642e-69	0.347388	0.986	0.969	9.5268e-65			Pmepa1	1.10028e-36	0.294042	0.492	0.378	1.79598e-32
								Eapp	1.13407e-68	0.250161	0.705	0.616	1.85114e-64
								Bcl7c	1.82344e-68	0.255074	0.652	0.56	2.9764e-64
								Ralgps2	2.04852e-68	0.300739	0.709	0.628	3.3438e-64
								Prrx1	2.15181e-68	0.297915	0.443	0.324	3.51239e-64
								Zbtb20	3.31386e-68	0.263386	0.996	0.991	5.40921e-64
								Rbpj	3.32526e-68	0.259883	0.601	0.489	5.42782e-64
								Serpinh1	3.53345e-68	0.327906	0.797	0.785	5.76766e-64
								Hes5	6.54507e-68	0.404814	0.412	0.271	1.06835e-63
								Pak3	1.69726e-67	0.322391	0.431	0.304	2.77043e-63
								Ube3a	1.74547e-67	0.2688	0.829	0.767	2.84913e-63
								Arid1a	2.34538e-67	0.269301	0.652	0.563	3.82836e-63
								Clasp1	2.41305e-67	0.253328	0.521	0.403	3.93882e-63
								Ptgds	7.39328e-67	0.28644	0.7	0.616	1.2068e-62
								Satb1	9.36411e-67	0.250583	0.33	0.214	1.5285e-62
								Tspyl4	1.36426e-66	0.295725	0.465	0.347	2.22688e-62
								Rbm5	1.67646e-66	0.279319	0.66	0.573	2.73649e-62
								Ctcf	1.77241e-66	0.257957	0.622	0.527	2.89311e-62
								Chd2	3.57222e-66	0.251229	0.49	0.366	5.83093e-62
								Celf1	4.25377e-66	0.258154	0.672	0.588	6.94344e-62
								Trpc4ap	1.22057e-65	0.259876	0.581	0.476	1.99233e-61
								Pafah1b3	1.28112e-65	0.28253	0.371	0.252	2.09117e-61
								Tpm4	1.95794e-65	0.254282	0.703	0.606	3.19594e-61
								Afdn	1.45163e-64	0.258775	0.592	0.492	2.3695e-60
								Upf3b	1.75853e-64	0.25972	0.609	0.512	2.87044e-60
								Myef2	3.29164e-64	0.292759	0.479	0.361	5.37294e-60
								Fam32a	1.29519e-63	0.253252	0.677	0.598	2.11414e-59
								Ywhah	2.22186e-63	0.299902	0.673	0.593	3.62674e-59
								Rftn2	2.28808e-63	0.26791	0.582	0.48	3.73484e-59
								Pnisr	2.39187e-63	0.273427	0.729	0.651	3.90426e-59
								Agtpbp1	6.52629e-63	0.254043	0.437	0.318	1.06529e-58
								Eif4g3	1.05812e-62	0.257933	0.622	0.529	1.72717e-58
								Zeb2	2.36248e-61	0.274022	0.688	0.6	3.85627e-57
								Herc1	3.1931e-60	0.252898	0.548	0.44	5.2121e-56
								Hnrnpdl	4.11213e-60	0.277474	0.641	0.551	6.71223e-56
								Luc7l3	4.48792e-60	0.257482	0.749	0.687	7.32563e-56
								Cox20	5.08077e-60	0.252969	0.727	0.66	8.29335e-56
								Tnrc6c	1.68668e-59	0.321034	0.582	0.494	2.75317e-55
								Dpysl2	2.04777e-59	0.285498	0.747	0.684	3.34257e-55
								Ttc28	2.28677e-57	0.277281	0.745	0.7	3.7327e-53
								Nsg1	3.48347e-57	0.466076	0.325	0.224	5.68606e-53
								Cdk5rap2	5.45486e-57	0.254186	0.452	0.341	8.90397e-53
								Epha4	7.65572e-57	0.279406	0.491	0.382	1.24964e-52
								Meis2	1.83863e-54	0.308988	0.954	0.938	3.00119e-50
								Fam168a	5.24862e-54	0.275629	0.611	0.532	8.56733e-50
								Txnip	2.81787e-53	0.330347	0.617	0.542	4.59962e-49
								H2az1	1.44506e-49	0.280818	0.937	0.913	2.35877e-45
								Uchl1	2.81349e-48	0.385329	0.79	0.761	4.59247e-44
								Tcaf1	2.33976e-46	0.264473	0.636	0.577	3.8192e-42
								Srsf3	3.68789e-44	0.321817	0.605	0.533	6.01974e-40
								E130114P18Rik	3.13814e-43	0.280511	0.521	0.439	5.12238e-39
								Pdgfrb	1.1546e-42	0.293203	0.295	0.205	1.88465e-38
								Myo10	7.51289e-42	0.280699	0.898	0.91	1.22633e-37
								C1ql1	9.03837e-41	0.417383	0.574	0.508	1.47533e-36
								Ptms	2.94452e-40	0.287497	0.967	0.965	4.80634e-36
								Celf4	2.67382e-39	0.547093	0.317	0.242	4.36448e-35
								Cpe	4.18216e-38	0.262963	0.999	0.997	6.82655e-34
								Ucma	4.39399e-21	0.533739	0.287	0.234	7.17231e-17
								Stmn2	0.000802605	0.433799	0.339	0.337	1

## Sheet: Supplemental Table 4
Primary antibodies used in the study
Antibody	Host species	Dilution used	Company	Experiment
Anti-βIII-tubulin	Mouse IgG2b	1:200	Sigma-Aldrich Cat #T8660	Immunostaining
Anti-Gfap	Mouse IgG1	1:500	Sigma-Aldrich Cat# G3893	Immunostaining
Anti-Dcx	Guinea pig	1:2000	Merck/Millipore AB2253	Immunostaining
Anti-NeuN	Mouse IgG1	1:300	Merck/Millipore MAB377	Immunostaining
Anti-GFP	Chicken	1:300	Aves Lab GFP-1020	Immunostaining
Anti-RFP	Rabbit	1:1000	Rockland/Biomol 600-401-379	Immunostaining
Anti-FLAG M2	Mouse	1:50	Sigma F1804	ChIP-seq
DYKDDDDK Tag (D6W5B)	Rabbit	1:50	Cell Signaling Technology #14793	ChIP-seq
Anti-Yy1 (D5D9Z)	Rabbit	1:10	Cell Signaling Technology #46395	CUT&RUN
Anti-FLAG	Mouse	1:25	Sigma #F3165	CUT&RUN
Anti-Rad21	Rabbit	1:10	Biozol #GTX106012	CUT&RUN
Anti-H3K27Ac	Rabbit	1:50	Active Motif #39133	CUT&RUN
Anti-Yy1 (H-10)	Mouse	1:125	Santa Cruz #sc-7341	Co-IP
Control mouse IgG	Mouse	1:125	Invitrogen Cat# 02-6502	Co-IP
Secondary antibodies used in the study
Antibody	Host species	Dilution used	Company	Experiment
Anti-chicken Alexa Fluor 488	Donkey	1:500	Jackson Immuno 703-545-155	Immunostaining
Anti-guinea pig Cy3	Donkey	1:500	Dianova 706-166-148	Immunostaining
Anti-rabbit Cy3	Donkey	1:500	Dianova 711-165-152	Immunostaining
Anti-mouse IgG1 Alexa Fluor 647	Goat	1:500	ThermoFisher A21240	Immunostaining
Anti-mouse IgG2b Alexa Fluor 647	Goat	1:500	ThermoFisher A21242	Immunostaining
