# Supplementary material for: Direct neuronal reprogramming of mouse astrocytes is associated with multiscale epigenome remodeling and requires Yy1
Source: Nat Neurosci. 2024 Jul 2;27(7):1260–73. doi: 10.1038/s41593-024-01677-5 (PMC11239498; doi:10.1038/s41593-024-01677-5)
Supplement: Supplementary file 5 — Statistical source data. [file 41593_2024_1677_MOESM5_ESM.xlsx]

## Sheet: Figure1e
	GFP			Ngn2			PmutNgn2
β III-tubulin+ cells (%/GFP+)	Replicate 1	Replicate 2	Replicate 3	Replicate 1	Replicate 2	Replicate 3	Replicate 1	Replicate 2	Replicate 3
Day 2	0.0	0.25	0.0	4.39	2.52	2.65	7.84	4.63	4.85
Day 4	0.76	0.0	0.0	10.19	9.52	10.58	16.76	14.52	17.36
Day 7	0.0	0.78	0.0	11.49	12.66	10.48	34.10	32.74	30.51

## Sheet: Figure1f
	GFP			Ngn2			PmutNgn2
Gfap+ cells (%/GFP+)	Replicate 1	Replicate 2	Replicate 3	Replicate 1	Replicate 2	Replicate 3	Replicate 1	Replicate 2	Replicate 3
Day 2	91.25	96.46	83.59	88.60	87.39	77.88	88.24	84.26	74.76
Day 4	93.89	92.72	85.19	82.41	79.84	68.27	76.88	79.84	70.14
Day 7	98.02	82.03	80.39	71.62	71.52	71.43	50.87	60.18	60.45

## Sheet: Figure1g
	GFP			Ngn2			PmutNgn2
Dcx+ cells (%/GFP+)	Replicate 1	Replicate 2	Replicate 3	Replicate 1	Replicate 2	Replicate 3	Replicate 1	Replicate 2	Replicate 3
Day 2	0.98	0.0	0.0	3.85	0.0	0.0	1.83	2.97	0.92
Day 4	0.93	0.0	0.0	8.41	4.85	5.71	14.68	10.78	12.15
Day 7	0.0	0.0	0.0	4.55	6.09	7.14	9.71	7.55	6.0

## Sheet: Figure1h
	GFP			Ngn2			PmutNgn2
NeuN+ cells (%/GFP+)	Replicate 1	Replicate 2	Replicate 3	Replicate 1	Replicate 2	Replicate 3	Replicate 1	Replicate 2	Replicate 3
Day 2	1.96	0.0	0.0	0.96	0.0	0.0	5.50	3.96	4.59
Day 4	0.93	0.90	0.0	8.41	5.83	6.43	13.76	10.78	13.08
Day 7	1.64	3.08	0.0	10.91	9.57	9.52	15.53	14.15	14.00

## Sheet: Figure1j
	Time to conversion (in hours)
	Ngn2			PmutNgn2
	Replicate 1	Replicate 2	Replicate 3	Replicate 1	Replicate 2	Replicate 3
	64	112	72	60	64	60
	56	80	80	60	72	80
	64	80	124	56	68	60
	68	80	64	56	64	76
	84	76	64	60	72	64
	56	108	56	56	88	60
	60	104	96	64	80	48
	76		84	68	56	40
	100		116	60	64	48
	60		60	64	84	48
	64		76	48	48	60
	60		68	64	68	60
	48		84	76	69	52
	64		88	68		76
	108		90	76		76
	90		68	72		76
	108		64	72		56
	80		112	68		68
	80		108	64		68
	80		64	60		68
	84			56		72
	112			52
	80			64
	72			84
	72			64
	72			52
	60			84
	84			72
	84			60
	84			68
	92			64
	72			80
	84			56
	72			60
	84
	76
	104
	68
	60
	84
	Mean values
	Ngn2	PmutNgn2
Replicate 1	76.75	64.35
Replicate 2	91.43	69.00
Replicate 3	81.9	62.67

## Sheet: Figure7b
	Ngn2+, Yy1 WT			Ngn2+, Yy1 KO
βIII-tubulin+ cells (%/GFP+)	Replicate 1	Replicate 2	Replicate 3	Replicate 1	Replicate 2	Replicate 3
Day 2	0.00	1.92	0.00	0.00	2.44	0.00
Day 4	12.63	32.84	36.21	35.71	8.33	12.5
Day 7	41.96	28.57	40.87	11.02	25.00	2.38

## Sheet: Extended_data_figure1e
	GFP			Ngn2			PmutNgn2
Dcx+:NeuN+ cells (%/GFP+)	Replicate 1	Replicate 2	Replicate 3	Replicate 1	Replicate 2	Replicate 3	Replicate 1	Replicate 2	Replicate 3
Day 2	0.98	0.00	0.00	0.96	0.00	0.00	2.75	0.99	0.92
Day 4	0.00	0.00	0.00	7.48	4.85	5.71	11.01	10.78	12.15
Day 7	0.00	0.00	0.00	4.55	6.09	4.76	9.71	6.60	6.00
